# Supplementary material for: Shear wave velocity prediction using Long Short-Term Memory Network with generative adversarial mechanism
Source: PLoS One. 2025 Jun 24;20(6):e0325271. doi: 10.1371/journal.pone.0325271 (PMC12187019; doi:10.1371/journal.pone.0325271)
Supplement: S1 — (XLSX) [file pone.0325271.s001.xlsx]

## Sheet: Well_A
GR	RESIS	RHOB	SW	VCL	VP	VS
72.2496	2.16867	2.58675	0.883859	0.581672	3305.47	1704.67
72.0114	2.16575	2.59297	0.867442	0.605514	3306.47	1701.8
71.2768	2.16393	2.59528	0.885766	0.600798	3306.52	1699.8
70.7934	2.16261	2.59332	0.920281	0.58305	3304.97	1698.02
70.5208	2.16222	2.59039	0.955146	0.564938	3302.39	1696.9
70.3811	2.16288	2.58923	0.981613	0.551891	3300.07	1696.77
70.2577	2.16443	2.59168	0.9962	0.544323	3299.45	1697.47
69.9564	2.16639	2.59752	0.999438	0.538813	3301.34	1697.35
69.4425	2.16891	2.60375	0.999851	0.528112	3303.71	1695.76
69.0605	2.16914	2.60886	0.9999	0.515396	3302.49	1694.4
69.2732	2.16509	2.61192	0.999595	0.506827	3297.3	1693.01
70.2227	2.15731	2.61193	0.997759	0.510041	3290.65	1691.72
71.6283	2.14905	2.60774	0.991752	0.533081	3287.29	1691.27
73.0347	2.13922	2.59717	0.9681	0.584585	3285.56	1690.54
73.6621	2.13233	2.58818	0.936272	0.627576	3283.83	1688.62
74.0257	2.12876	2.58171	0.899474	0.661503	3281.99	1685.31
74.3892	2.12787	2.57938	0.867067	0.685332	3280.05	1681.87
74.7479	2.1299	2.58153	0.847893	0.700082	3277.7	1679.74
74.5639	2.13917	2.58433	0.842668	0.712229	3273.79	1679.16
73.6685	2.15625	2.58242	0.859489	0.705035	3270.65	1679.72
72.6891	2.17497	2.58126	0.894204	0.678332	3268.6	1680.72
71.9618	2.19194	2.58195	0.935403	0.643832	3267.57	1681.75
71.6855	2.2065	2.58413	0.971591	0.613613	3267.72	1682.69
71.8891	2.22037	2.58642	0.993656	0.597392	3269.35	1683.73
72.2355	2.23326	2.58765	0.998279	0.600356	3272.1	1685.54
72.5761	2.24546	2.58819	0.99486	0.610959	3275.27	1690.14
72.8258	2.25781	2.58806	0.984534	0.62319	3281.8	1695
72.8742	2.27093	2.58758	0.969021	0.632723	3290.34	1698.42
72.7148	2.28469	2.58742	0.950555	0.63654	3298.65	1699.67
72.5775	2.29743	2.58857	0.931566	0.633502	3305.56	1699.56
72.7967	2.30321	2.59166	0.918925	0.631645	3310.11	1699.26
73.0519	2.30461	2.59507	0.916688	0.636025	3312.8	1700.77
73.2184	2.30391	2.59616	0.925236	0.643364	3314.55	1704.27
73.2417	2.3032	2.59469	0.940752	0.649991	3316.02	1709.22
73.1683	2.30421	2.59212	0.955619	0.653083	3317.55	1714.55
73.38	2.30849	2.5887	0.954511	0.653855	3318.68	1718.51
73.4232	2.31665	2.5845	0.935921	0.65749	3319.57	1721.98
73.2181	2.3266	2.58136	0.915951	0.65853	3319.18	1722.59
72.8181	2.34055	2.57978	0.900747	0.652604	3318.19	1720.2
72.3726	2.35818	2.58026	0.893699	0.63935	3317.52	1716.26
72.1205	2.37358	2.58378	0.896582	0.624691	3317.75	1713.84
71.2732	2.38011	2.5857	0.911163	0.605012	3319.78	1714.19
70.3217	2.37874	2.58803	0.931099	0.580689	3324.02	1719.44
69.4943	2.37398	2.59212	0.954477	0.550756	3330.56	1725.17
69.051	2.36859	2.59628	0.975624	0.522079	3337.11	1728.08
69.2025	2.36377	2.59696	0.987207	0.504988	3340.72	1726.49
69.9732	2.35923	2.58999	0.982041	0.506989	3341	1722.22
70.9176	2.35744	2.57944	0.957355	0.527329	3338.89	1718.9
71.9857	2.36085	2.57383	0.922887	0.558882	3334.54	1716.94
72.9489	2.37111	2.57527	0.889211	0.596012	3329.28	1713.58
73.6052	2.38798	2.58276	0.865862	0.632385	3324.46	1708.65
73.845	2.40886	2.59243	0.859308	0.661326	3321.03	1706.03
73.4327	2.42683	2.59478	0.870938	0.670687	3318.63	1707.75
72.5603	2.43443	2.5902	0.888204	0.659552	3317.94	1710.71
71.6335	2.43261	2.58426	0.908457	0.632818	3319.02	1713.97
70.9975	2.42471	2.5817	0.929094	0.600874	3321.64	1716.74
70.8999	2.41479	2.5852	0.947366	0.575829	3325.34	1718.69
71.4243	2.40548	2.59243	0.959541	0.568024	3329.62	1720.61
71.8264	2.40133	2.59614	0.960415	0.57797	3332.54	1723.13
71.4968	2.404	2.59684	0.95912	0.586364	3334.91	1727.08
70.8637	2.41163	2.59632	0.961456	0.583559	3336.98	1731.66
70.332	2.4205	2.59539	0.969831	0.568046	3339.49	1736.36
70.1344	2.42578	2.59364	0.982545	0.547115	3343.61	1741.07
70.6168	2.42274	2.59172	0.99027	0.541761	3348.93	1743.61
71.0745	2.41953	2.59075	0.99474	0.55067	3356.96	1745.1
71.3452	2.42062	2.59207	0.996618	0.56308	3361.65	1745.76
71.5577	2.42526	2.59464	0.99356	0.575158	3362.07	1745.38
71.8083	2.42989	2.5961	0.98218	0.585465	3359.73	1743.84
71.8392	2.42839	2.59287	0.958316	0.592791	3357.6	1741.3
71.8572	2.41945	2.58535	0.927023	0.596805	3356.55	1739.25
72.0782	2.41217	2.57829	0.906468	0.600019	3356.22	1738.87
72.2538	2.41108	2.57564	0.897602	0.604873	3356.37	1738.68
72.1322	2.41751	2.57893	0.900632	0.609335	3357.54	1738.02
71.5418	2.42976	2.58712	0.915895	0.607338	3360.67	1737.18
70.6437	2.44273	2.5961	0.944605	0.588346	3365.36	1737.72
70.1333	2.45182	2.60264	0.971616	0.562684	3368.81	1737.83
70.1253	2.45691	2.60438	0.988814	0.544199	3371.28	1738.09
70.3966	2.45738	2.60084	0.99398	0.537686	3373.19	1738.77
70.6029	2.45296	2.59346	0.988624	0.541565	3374.95	1739.74
70.3698	2.44383	2.58607	0.977852	0.546839	3376.86	1740.45
69.9937	2.43147	2.58633	0.97591	0.541971	3379.09	1740.6
69.8836	2.42045	2.59516	0.982847	0.534188	3380.78	1740.61
70.019	2.41039	2.60796	0.991596	0.529534	3381.29	1740.47
70.1782	2.40319	2.61803	0.996486	0.529869	3380.52	1739
70.0865	2.40218	2.61911	0.993946	0.533165	3378.67	1735.16
69.826	2.41105	2.61175	0.983633	0.531953	3375.4	1732.5
69.9696	2.42336	2.60335	0.969844	0.528885	3373.4	1732.46
70.5054	2.43494	2.59743	0.950823	0.533319	3373.25	1733.05
71.0067	2.44164	2.59517	0.932407	0.544764	3374.33	1734.04
71.0941	2.44276	2.59605	0.921132	0.558315	3375.93	1735.74
70.6259	2.4431	2.59768	0.921682	0.565567	3377.74	1738.81
69.8538	2.45911	2.59825	0.934071	0.553483	3379.17	1742.55
68.904	2.49291	2.5979	0.949706	0.528802	3381.38	1747.07
68.0265	2.52481	2.59895	0.965139	0.500964	3384.94	1750.96
67.3599	2.54636	2.60166	0.979372	0.474116	3390.96	1754.76
67.0163	2.55671	2.60483	0.991809	0.450877	3399.73	1759.43
67.3036	2.5596	2.60597	0.997638	0.440335	3407.24	1763.62
67.9468	2.56621	2.60176	0.999135	0.44532	3413.31	1765.63
68.4778	2.57744	2.59684	0.997782	0.458667	3418.19	1766.57
68.6716	2.59278	2.59552	0.995001	0.472732	3422.19	1767.31
68.4571	2.61089	2.59879	0.992904	0.48073	3425.79	1768.73
67.9403	2.62966	2.60337	0.994017	0.478144	3429.54	1771.5
67.5741	2.6446	2.60247	0.997415	0.466392	3432.23	1775.22
67.4019	2.64858	2.59712	0.999215	0.455264	3435.49	1778.27
67.4941	2.63563	2.59093	0.999847	0.449164	3438.59	1780.86
67.7427	2.60477	2.58585	0.999857	0.4493	3441.56	1783.28
67.9149	2.56261	2.58256	0.99957	0.454014	3445.56	1786.48
67.6238	2.53103	2.57996	0.998373	0.457412	3454.25	1793.49
66.874	2.52819	2.57871	0.995044	0.449664	3462.22	1805.22
65.9532	2.54108	2.57986	0.992534	0.433333	3466.15	1810.23
65.0828	2.54255	2.58301	0.992653	0.410603	3467.43	1808.74
64.4568	2.51243	2.58614	0.995258	0.38701	3467.32	1804.14
64.2415	2.44458	2.58616	0.99837	0.370433	3466.35	1801.01
64.8359	2.3786	2.58202	0.999682	0.365183	3463.54	1795.04
66.1373	2.35405	2.57886	0.999843	0.37675	3457.21	1787.86
67.8916	2.32263	2.57874	0.999188	0.409044	3449.55	1781.06
69.5336	2.27494	2.58125	0.998071	0.453183	3443.35	1775.8
70.6509	2.21245	2.58508	0.997126	0.499102	3439.62	1771.22
71.4225	2.13464	2.58884	0.997533	0.544506	3434.84	1762.26
71.8691	2.07894	2.59364	0.998863	0.571484	3420.76	1737.68
71.9225	2.04582	2.60095	0.999632	0.589604	3401.87	1714.54
71.5411	2.02769	2.60892	0.9999	0.595217	3381.14	1697.45
70.8383	2.01289	2.61486	0.9999	0.586662	3357.93	1685.16
70.058	1.99004	2.61585	0.9999	0.565463	3330.05	1673.16
69.6011	1.96253	2.60885	0.9999	0.540587	3303.23	1664.15
69.6362	1.94641	2.60132	0.9999	0.524973	3276.95	1656.18
69.8153	1.94954	2.59777	0.9999	0.520049	3259.06	1646.87
69.897	1.96918	2.59667	0.9999	0.52158	3247.47	1638.86
69.8073	1.99657	2.59557	0.9999	0.524181	3237.29	1634.82
69.7366	2.01823	2.59297	0.9999	0.523596	3223.25	1635.34
69.802	2.01992	2.59273	0.9999	0.522293	3216.91	1635.62
69.8355	2.02239	2.59686	0.9999	0.522689	3215.85	1635.19
69.8932	2.03851	2.60261	0.9999	0.524008	3217.01	1634.71
70.067	2.07344	2.6074	0.9999	0.526786	3220.41	1634.64
70.3841	2.12223	2.6094	0.9999	0.53202	3227	1635.24
70.4717	2.15586	2.60906	0.9999	0.539366	3233.08	1636.77
69.5582	2.16078	2.60763	0.9999	0.536543	3239.36	1639.16
68.231	2.16145	2.60725	0.9999	0.517522	3243.32	1642.45
66.9196	2.17748	2.60747	0.9999	0.483052	3245.79	1646.96
66.0545	2.21606	2.60769	0.9999	0.443246	3249.7	1652.03
66.0217	2.26727	2.60771	0.9999	0.417658	3259.56	1655.73
66.6142	2.31463	2.60485	0.9999	0.412152	3273.37	1656.66
67.1651	2.33047	2.59837	0.9999	0.420198	3281.84	1657.34
67.4515	2.34185	2.58967	0.999811	0.43301	3289.91	1661.34
67.3409	2.36472	2.5819	0.999302	0.442504	3299.48	1670.38
66.7946	2.40771	2.57856	0.998121	0.442211	3311.18	1683.68
65.8946	2.47482	2.58226	0.996608	0.428908	3326.42	1695.29
65.2233	2.52914	2.59097	0.996915	0.409107	3338.92	1703.28
64.7225	2.55483	2.59875	0.998205	0.390138	3349.41	1711.6
64.2133	2.5613	2.60286	0.99936	0.374348	3361.71	1722.42
63.4778	2.56597	2.60293	0.999852	0.360175	3379.24	1736.08
62.3287	2.58904	2.60087	0.9999	0.342667	3403.67	1750.73
61.0965	2.63612	2.59956	0.9999	0.318816	3425.59	1760.78
60.4594	2.67989	2.59991	0.9999	0.296104	3438.63	1766.12
60.0176	2.70761	2.60062	0.9999	0.278765	3448.42	1768.32
59.4328	2.71822	2.60069	0.9999	0.266	3456.17	1769.1
58.5586	2.7172	2.59922	0.9999	0.254596	3461.81	1769.9
57.6985	2.71503	2.59532	0.9999	0.239994	3465.51	1771.27
57.7239	2.72697	2.59368	0.9999	0.228764	3468.98	1773.97
58.4487	2.75271	2.59703	0.9999	0.226693	3472.41	1775.38
59.409	2.7789	2.60374	0.9999	0.233965	3474.95	1776.4
60.2751	2.79616	2.61166	0.9999	0.24846	3476.18	1777.49
60.8449	2.8009	2.61858	0.9999	0.265794	3476.23	1778.39
60.5284	2.79554	2.62106	0.9999	0.27457	3475.75	1777.79
59.2952	2.78126	2.62116	0.9999	0.269545	3475.99	1778.5
58.1445	2.76601	2.6194	0.9999	0.255487	3477.26	1779.92
57.5452	2.75286	2.61644	0.9999	0.237751	3479.73	1781.64
57.6887	2.74322	2.61324	0.9999	0.223516	3483.05	1783.34
58.4913	2.73758	2.61126	0.9999	0.22252	3486.01	1784.76
59.1221	2.72812	2.60948	0.9999	0.232841	3486.11	1786.14
59.2185	2.71583	2.60696	0.9999	0.241958	3485.1	1786.1
59.1715	2.70071	2.60387	0.9999	0.247145	3484.16	1784.53
59.287	2.68428	2.60162	0.9999	0.249014	3483.61	1782.03
59.7179	2.66858	2.60229	0.9999	0.250667	3483.16	1779.57
60.2792	2.65338	2.60782	0.9999	0.257499	3482.55	1778.09
60.3867	2.63731	2.61498	0.9999	0.265376	3482.3	1777.96
60.1106	2.61568	2.61932	0.9999	0.268601	3481.96	1779.66
59.8376	2.59113	2.61885	0.9999	0.266869	3480.42	1782.02
59.8922	2.56756	2.61372	0.9999	0.263033	3476.68	1783.07
60.3684	2.54827	2.60645	0.9999	0.262827	3470.21	1780.37
60.6533	2.53557	2.60176	0.9999	0.269068	3461.25	1771.06
60.4435	2.53195	2.59931	0.9999	0.272959	3452.38	1763.09
60.1192	2.53759	2.59909	0.9999	0.27213	3443.76	1759.3
60.087	2.54868	2.60075	0.9999	0.268845	3435.21	1759.15
60.6113	2.55992	2.60361	0.9999	0.268031	3426.67	1760.11
61.3979	2.56812	2.60637	0.9999	0.276019	3419.35	1758.68
61.428	2.57406	2.60774	0.9999	0.285779	3416.27	1756.85
60.4051	2.5804	2.60631	0.9999	0.286229	3413.89	1753.71
58.9298	2.58689	2.60234	0.9999	0.274745	3412.34	1752.22
57.5591	2.59409	2.59658	0.9999	0.252662	3412.76	1753.68
56.5936	2.60361	2.59018	0.9999	0.225113	3416.57	1756.62
56.4382	2.61115	2.58735	0.9999	0.210496	3420.03	1758.28
56.488	2.61245	2.58585	0.9999	0.203088	3422.44	1760.64
56.6293	2.60354	2.58588	0.9999	0.201256	3424.33	1763.12
56.9347	2.58271	2.58716	0.9999	0.203409	3426.42	1764.64
57.4793	2.55299	2.58926	0.9999	0.208264	3429.17	1764.59
58.1303	2.52843	2.59204	0.9999	0.215856	3432.07	1764.23
58.7715	2.51937	2.59369	0.9999	0.226913	3434.96	1763.8
59.1437	2.52362	2.59178	0.9999	0.237039	3435.16	1763.23
58.8488	2.54137	2.58659	0.9999	0.242527	3432.24	1761.45
57.7306	2.57277	2.58036	0.9999	0.239658	3426.84	1759.72
55.9661	2.61776	2.57667	0.9999	0.225483	3420.2	1760.98
54.5015	2.67823	2.57732	0.9999	0.201176	3410.54	1761.88
54.1953	2.73302	2.58032	0.9999	0.180951	3402.8	1758.23
54.5686	2.76736	2.58358	0.9999	0.171221	3399.63	1757.11
55.162	2.78231	2.58706	0.9999	0.171598	3400.87	1760.68
55.577	2.78506	2.59093	0.9999	0.178156	3405.5	1768.66
55.5887	2.78443	2.59443	0.9999	0.184235	3412.9	1778.72
55.486	2.78306	2.59664	0.9999	0.186098	3424.77	1787.78
55.2166	2.78195	2.59748	0.9999	0.185188	3436.14	1791.92
55.0136	2.78095	2.59919	0.9999	0.182552	3445.17	1792.03
55.1489	2.78101	2.60255	0.9999	0.180378	3450.6	1790.2
55.8179	2.78329	2.60688	0.9999	0.181658	3451.89	1789.1
56.6925	2.785	2.61036	0.9999	0.190415	3450.11	1790.2
56.7358	2.77165	2.61243	0.9999	0.198894	3447.36	1791.87
56.0215	2.7437	2.61389	0.9999	0.200857	3444.69	1794.49
55.1826	2.71113	2.61447	0.9999	0.195735	3443.73	1797.61
54.8617	2.68076	2.61308	0.9999	0.186516	3445.16	1800.46
55.4091	2.64891	2.60767	0.9999	0.179669	3447.66	1802.18
56.0039	2.62564	2.60097	0.9999	0.183792	3449.42	1793.8
56.2308	2.60069	2.59613	0.9999	0.190549	3451.27	1786.54
55.9777	2.57476	2.5952	0.9999	0.19451	3451.95	1783.15
55.3927	2.54816	2.59679	0.9999	0.193092	3450.79	1781.86
54.8134	2.52293	2.59762	0.9999	0.186556	3447.8	1779.11
54.7634	2.51194	2.59527	0.9999	0.179245	3444.43	1776.12
55.2018	2.51193	2.59287	0.9999	0.177683	3434.64	1767.45
55.7253	2.51431	2.59165	0.9999	0.181234	3421.78	1759.87
56.1197	2.51391	2.59182	0.9999	0.187406	3408.62	1755.47
56.2682	2.50698	2.59342	0.9999	0.193366	3397.08	1754.19
56.1777	2.49175	2.5966	0.9999	0.196727	3387.69	1754.01
56.3033	2.47306	2.60421	0.9999	0.197417	3382.17	1754.14
56.7024	2.45918	2.61315	0.9999	0.199568	3380.21	1753.67
57.2161	2.45313	2.61951	0.9999	0.204392	3380.43	1752.64
57.768	2.45193	2.6217	0.9999	0.21188	3381.72	1751.28
58.2777	2.4471	2.61995	0.9999	0.220921	3383.12	1750.36
58.495	2.42026	2.61625	0.9999	0.228698	3383.84	1752.28
58.6382	2.38172	2.61253	0.9999	0.234121	3383.73	1755.19
58.5664	2.35344	2.60879	0.9999	0.236658	3383.31	1757.03
58.1436	2.33482	2.60525	0.9999	0.235365	3382.71	1759.09
57.4102	2.3236	2.6017	0.9999	0.229785	3381.84	1761.82
56.5795	2.31826	2.59741	0.9999	0.219998	3379.95	1764.44
55.6157	2.31643	2.59123	0.9999	0.204786	3368.56	1767.5
55.3417	2.32125	2.58761	0.9999	0.193538	3358.45	1772.97
55.8174	2.32778	2.58551	0.9999	0.188585	3351.37	1782.72
56.8053	2.33077	2.58519	0.9999	0.191873	3347.73	1791.08
57.8637	2.32752	2.58692	0.9999	0.203485	3346.87	1792.08
58.3355	2.32215	2.58983	0.9999	0.219683	3346.7	1786
57.9029	2.32479	2.5919	0.9999	0.226821	3346.14	1779.86
57.2599	2.33114	2.59088	0.9999	0.224752	3345.52	1778.29
56.7665	2.33577	2.58867	0.9999	0.217408	3345.04	1778.03
56.5109	2.33423	2.5867	0.9999	0.208974	3344.83	1776.58
56.3786	2.32372	2.58561	0.9999	0.203003	3345.08	1772.9
56.5585	2.30409	2.58592	0.9999	0.201242	3347.25	1767.45
56.6618	2.2836	2.58648	0.9999	0.202041	3348.92	1755.39
56.6536	2.26895	2.58601	0.9999	0.203313	3349.62	1745.43
56.614	2.26503	2.58521	0.9999	0.203989	3349.53	1740.26
56.6424	2.27484	2.5841	0.999633	0.203899	3348.93	1739.35
56.8074	2.29881	2.58014	0.998303	0.20418	3347.94	1739.1
57.3665	2.33155	2.55484	0.982971	0.207827	3346.2	1737.22
57.9975	2.348	2.49906	0.937094	0.215331	3343.06	1733.88
58.7468	2.33811	2.44063	0.871559	0.225568	3335.82	1729.15
59.8301	2.30878	2.40757	0.810244	0.239697	3321.35	1720.74
61.4772	2.27871	2.42289	0.783848	0.260284	3297.58	1706.15
63.4607	2.2708	2.50056	0.827347	0.289844	3268.46	1690.01
69.4371	2.2275	2.61945	0.9999	0.519892	3243.04	1715.24
69.0213	2.2147	2.61357	0.9999	0.511648	3302.05	1745.58
69.1116	2.21235	2.60532	0.999874	0.504241	3326.83	1761.67
69.7611	2.22262	2.59736	0.999753	0.505571	3330.07	1767.04
70.719	2.24217	2.5927	0.999511	0.520225	3322.81	1766.44
71.4741	2.26193	2.59443	0.999205	0.547458	3312.66	1764.98
71.3375	2.26921	2.60343	0.999304	0.570203	3302.55	1763.7
70.6198	2.27722	2.61353	0.99958	0.571635	3296.47	1763.51
69.9122	2.29865	2.62058	0.999795	0.556427	3293.82	1763.79
69.4948	2.33484	2.62304	0.999891	0.534973	3294.8	1764.33
69.4545	2.38133	2.62088	0.9999	0.518533	3300.1	1765.68
69.7147	2.43176	2.61477	0.9999	0.513678	3311.27	1770.3
70.0235	2.46671	2.61021	0.9999	0.519132	3323.59	1775.41
70.1587	2.50739	2.60888	0.9999	0.527135	3335.62	1781.32
70.0732	2.57027	2.611	0.9999	0.532294	3346.47	1788.93
69.8277	2.66253	2.61426	0.999772	0.531644	3355.53	1798.39
69.5789	2.77781	2.61436	0.999108	0.525242	3362.7	1809.03
69.6168	2.85638	2.60836	0.995336	0.519344	3370.25	1820.78
69.6998	2.89656	2.60093	0.981006	0.517636	3393.82	1834.46
69.6568	2.90933	2.5977	0.962459	0.517836	3416.03	1847.27
69.4121	2.91029	2.59925	0.945914	0.516225	3435.87	1861.09
69.0241	2.91108	2.60321	0.937537	0.510179	3456.1	1876.77
68.7827	2.90888	2.60433	0.943459	0.500632	3476.77	1889.38
69.0601	2.91072	2.60316	0.952625	0.495364	3498.04	1900.47
69.3564	2.92401	2.60305	0.957329	0.498118	3512.62	1906.28
69.5125	2.94818	2.60374	0.960614	0.5048	3522.02	1909.02
69.3486	2.96419	2.60364	0.965542	0.509748	3529.93	1911.8
68.7789	2.94192	2.60086	0.974217	0.50734	3540.22	1917.18
68.5256	2.85978	2.5974	0.986061	0.495498	3548.89	1921.53
69.1842	2.79657	2.59735	0.994408	0.490877	3555.16	1924.97
70.089	2.7689	2.60023	0.998051	0.502385	3561.31	1929.11
70.7305	2.7666	2.6033	0.997822	0.524825	3566.03	1933.27
70.8803	2.77406	2.60435	0.995399	0.547851	3567.97	1936.13
70.7832	2.779	2.60317	0.992858	0.558881	3567.16	1936.2
71.1032	2.77414	2.60358	0.99128	0.561488	3563.38	1931.61
71.6727	2.76693	2.60718	0.986604	0.570656	3557.29	1926.18
72.2357	2.75988	2.61035	0.977175	0.587357	3547.55	1921.41
72.7588	2.75401	2.61139	0.964693	0.60845	3535.74	1918.31
73.3387	2.74902	2.61041	0.9524	0.629889	3524.85	1917.34
74.0125	2.74293	2.61025	0.941254	0.655159	3516.6	1918.39
74.3339	2.73591	2.61491	0.935198	0.677413	3508.91	1918.76
74.1124	2.73052	2.62123	0.936934	0.69051	3501.95	1917.4
73.8213	2.72602	2.62604	0.944366	0.691864	3496.5	1915.04
73.8974	2.72136	2.62797	0.952599	0.685989	3492	1912.49
74.5147	2.71596	2.62831	0.95461	0.685979	3486.16	1910.1
75.3031	2.713	2.62881	0.947488	0.706011	3483.66	1907.8
75.5377	2.71346	2.63035	0.944891	0.732438	3482.41	1906.08
75.5568	2.71645	2.62945	0.947895	0.74979	3481.45	1906.7
75.734	2.71957	2.62574	0.950385	0.758751	3480.41	1908.29
76.4524	2.71943	2.62035	0.944251	0.770043	3479.27	1908.25
78.1424	2.71153	2.61427	0.925866	0.802873	3478.53	1904.78
80.1546	2.70173	2.61079	0.910018	0.86902	3477.99	1901.1
81.3992	2.69683	2.61161	0.908461	0.929889	3476.99	1899.5
81.571	2.69545	2.61311	0.917709	0.969581	3475.22	1900.55
80.6618	2.6963	2.61268	0.92934	0.981441	3472.78	1904.46
78.9734	2.6994	2.60982	0.932352	0.96757	3470.22	1910.89
77.8409	2.70594	2.60583	0.92012	0.929435	3468.67	1913.94
77.5123	2.71244	2.60555	0.906728	0.890351	3468.36	1911.07
77.8486	2.71684	2.60727	0.900384	0.870711	3469.54	1907.04
78.738	2.71982	2.6088	0.899903	0.878038	3472.51	1904.25
79.958	2.72325	2.60812	0.899938	0.909534	3477.16	1903.64
81.0229	2.72939	2.60425	0.893492	0.949421	3482.54	1904.51
81.7194	2.72445	2.5992	0.884858	0.975777	3487.76	1909.77
82.4006	2.70355	2.59636	0.881021	0.986846	3491.98	1914.72
82.9437	2.67281	2.59466	0.882022	0.989786	3495.08	1917
83.2701	2.64292	2.59325	0.886242	0.989997	3496.43	1916.43
83.2755	2.62514	2.59139	0.891215	0.989997	3495.17	1914.56
81.8549	2.61423	2.58495	0.895572	0.989993	3492.08	1911.78
80.8401	2.60401	2.58267	0.897831	0.989664	3489.18	1908.66
80.1738	2.59189	2.58529	0.897351	0.986152	3484.73	1905.19
80.1304	2.58425	2.59201	0.895639	0.980505	3479.01	1902.51
80.7553	2.58661	2.60114	0.896528	0.976003	3472.78	1901.05
81.4772	2.59768	2.61053	0.907138	0.978056	3466.65	1899.28
81.5113	2.60228	2.61537	0.925687	0.984702	3463.25	1898.63
80.8389	2.5902	2.61774	0.947807	0.987737	3460.37	1899.11
79.7804	2.56381	2.61833	0.968041	0.982551	3458.2	1899.47
78.4932	2.52973	2.61781	0.98306	0.961281	3456.73	1898.6
77.0698	2.49822	2.61674	0.991734	0.916753	3456.07	1896.19
76.0522	2.48895	2.61531	0.994606	0.854792	3458.42	1895.34
75.3365	2.51895	2.61239	0.993148	0.799154	3465.16	1896.76
75.3895	2.57922	2.61098	0.983263	0.764436	3474.65	1899.38
76.0867	2.63939	2.61195	0.96469	0.757849	3485.45	1902.99
77.0762	2.67153	2.61507	0.941292	0.779908	3496.42	1907.62
77.8843	2.66213	2.61903	0.921601	0.82323	3507.04	1913.57
77.6575	2.63599	2.61761	0.918258	0.853858	3512.94	1924.41
76.7574	2.64747	2.61624	0.922538	0.852961	3516.81	1932
75.9041	2.68383	2.61557	0.926776	0.827244	3521.95	1935.02
75.4526	2.72845	2.61448	0.926338	0.790991	3527.79	1935.04
75.4881	2.76514	2.61107	0.91966	0.762021	3531.73	1934.7
75.9432	2.78485	2.60397	0.90959	0.75868	3531.4	1934.57
76.3343	2.7905	2.5973	0.897754	0.773475	3529.49	1934.25
76.5357	2.78454	2.59566	0.888302	0.789227	3525.12	1933.7
76.3901	2.7735	2.59807	0.882637	0.798666	3520.13	1931.84
75.7955	2.76216	2.60115	0.881929	0.795833	3516.35	1928.76
74.7605	2.75169	2.60005	0.887471	0.775643	3514.77	1926.19
74.025	2.7426	2.59561	0.903174	0.733081	3511.54	1925.15
73.9356	2.74676	2.5943	0.917512	0.703994	3509.74	1924.63
74.4125	2.75876	2.59684	0.927636	0.694378	3508.42	1924.09
75.2189	2.77152	2.60267	0.932316	0.705449	3507.47	1923.74
76.0204	2.77912	2.61031	0.932572	0.733716	3507.23	1923.96
76.3987	2.78129	2.61705	0.93387	0.769455	3508.58	1924.67
75.7809	2.77675	2.61906	0.934885	0.782669	3510.2	1925.46
74.8309	2.77174	2.61735	0.933288	0.768047	3512.05	1926.66
74.1093	2.767	2.61125	0.931133	0.73666	3516.13	1928.08
73.9968	2.76162	2.60402	0.929231	0.705572	3521.85	1928.99
74.6141	2.75367	2.60226	0.926702	0.693853	3526.05	1928.31
75.5811	2.74137	2.60773	0.922467	0.714685	3526.28	1925.79
75.9325	2.74074	2.61387	0.923513	0.744117	3524.32	1922.45
76.2284	2.75765	2.61635	0.928467	0.768635	3514.63	1919.27
76.641	2.78527	2.61453	0.931371	0.788175	3502.41	1916.36
77.2645	2.8116	2.61038	0.926728	0.808849	3494.49	1913.74
78.3001	2.82277	2.60902	0.913515	0.841293	3493.05	1911.7
79.3503	2.82347	2.61	0.904778	0.886815	3494.02	1911.79
79.5194	2.82624	2.60834	0.901027	0.928763	3495.73	1912.64
79.018	2.83041	2.60476	0.897853	0.948125	3497.79	1913.21
77.886	2.83433	2.60058	0.893119	0.933686	3500.22	1913.07
76.1158	2.83628	2.59782	0.888045	0.884165	3503.14	1912.45
74.6603	2.83575	2.6027	0.89352	0.814536	3505.71	1912.81
73.8336	2.83687	2.60107	0.91055	0.741821	3511.46	1914.42
73.8338	2.84158	2.59449	0.919336	0.698733	3516.02	1915.93
74.2811	2.83529	2.58569	0.911687	0.686355	3518.49	1917.14
74.6778	2.80934	2.57921	0.890621	0.694669	3519.36	1918.06
74.6212	2.77285	2.58188	0.873881	0.708797	3520.03	1918.53
73.9386	2.74928	2.59444	0.885093	0.705486	3521.07	1918.37
73.5518	2.73689	2.60297	0.910189	0.690438	3521.73	1917.36
73.1705	2.72625	2.60634	0.937754	0.671272	3521.41	1915.83
72.679	2.70994	2.6044	0.959314	0.652345	3519.96	1914.45
72.1248	2.68403	2.59894	0.970368	0.634709	3517.49	1913.87
71.761	2.65311	2.59902	0.973828	0.61448	3513.99	1913.65
71.8822	2.62302	2.60684	0.975657	0.602251	3507.04	1911.67
72.1487	2.60315	2.61781	0.981213	0.600732	3500.39	1909.12
72.2844	2.60195	2.62495	0.988879	0.605978	3493.13	1906.73
72.3192	2.61909	2.62511	0.995627	0.613255	3484.76	1904.42
72.689	2.64221	2.62142	0.998397	0.619206	3476.46	1901.07
73.2628	2.64807	2.61854	0.995703	0.631989	3471.53	1897.78
73.1121	2.64593	2.61895	0.992103	0.643681	3469.21	1896.48
72.2445	2.64743	2.62251	0.99139	0.640657	3470.93	1896.71
71.1212	2.65684	2.62719	0.99389	0.6194	3474.94	1897.61
70.3817	2.67383	2.6297	0.997749	0.585146	3478.46	1898.3
70.5739	2.69561	2.62534	0.999397	0.556271	3480.59	1898.48
70.7469	2.69998	2.61261	0.99785	0.551163	3481.64	1898.4
70.8025	2.69306	2.60325	0.994292	0.553919	3482.27	1898.38
70.7861	2.68287	2.6008	0.991319	0.557162	3483.36	1899.28
70.6719	2.67306	2.60486	0.991085	0.556985	3484.72	1901.55
70.3526	2.66213	2.61152	0.994544	0.552956	3484.96	1904.83
69.948	2.65811	2.61722	0.997866	0.544275	3484.21	1905.89
69.3871	2.66353	2.6225	0.999431	0.529082	3483.06	1905.12
69.0987	2.67692	2.62526	0.9999	0.514539	3481.68	1903.08
68.7487	2.69691	2.62524	0.9999	0.501105	3480.15	1900.04
67.9663	2.71938	2.6228	0.9999	0.486559	3478.44	1896.53
67.0472	2.73284	2.61786	0.9999	0.467927	3476.21	1893.85
66.6046	2.73297	2.61317	0.9999	0.44415	3474.52	1892.61
67.3899	2.72329	2.6081	0.9999	0.434571	3475.98	1892.72
68.5612	2.70681	2.60392	0.9999	0.445311	3478.57	1894.17
69.2322	2.69876	2.60134	0.9999	0.470311	3480.33	1896.24
68.7814	2.72233	2.6009	0.9999	0.492877	3480.05	1897.79
67.8618	2.78645	2.60808	0.9999	0.487616	3479.63	1899.27
67.4967	2.83628	2.6159	0.9999	0.468899	3480.06	1901.26
67.6856	2.8587	2.62028	0.9999	0.456486	3480.88	1903.19
67.8085	2.86262	2.61935	0.9999	0.453516	3481.93	1905.04
67.3751	2.86162	2.6137	0.9999	0.454666	3483.45	1907.54
66.5679	2.86413	2.60748	0.9999	0.446826	3486.48	1912.77
65.9293	2.86745	2.60686	0.9999	0.426917	3495.68	1917.9
65.7291	2.86776	2.60766	0.9999	0.410811	3504.71	1922.11
65.552	2.86878	2.60867	0.9999	0.39999	3512.24	1926.32
65.2636	2.8761	2.60927	0.9999	0.393043	3517.78	1930.46
64.9396	2.89423	2.60942	0.9999	0.386737	3521.59	1934.06
64.5584	2.9159	2.61088	0.9999	0.377504	3524.66	1938.55
64.6874	2.92689	2.6103	0.9999	0.371678	3528.17	1942.22
65.1216	2.93495	2.60643	0.9999	0.372579	3532.43	1944.01
65.5452	2.94142	2.60316	0.9999	0.37906	3536.35	1944.71
65.8645	2.94722	2.60272	0.9999	0.389112	3539.36	1945.69
66.3928	2.95425	2.6029	0.9999	0.401167	3542.14	1948.44
66.5978	2.95767	2.60867	0.9999	0.410976	3543.59	1950.23
66.5561	2.95074	2.61239	0.9999	0.417963	3542.77	1950.15
66.3232	2.93407	2.61395	0.9999	0.419328	3541.35	1949.38
66.1012	2.91109	2.61348	0.9999	0.415797	3540.45	1949.07
66.1745	2.88761	2.61068	0.999888	0.411058	3540.75	1949.78
66.9031	2.87358	2.60225	0.999792	0.413162	3542.71	1949.67
67.7714	2.86619	2.59937	0.998266	0.429248	3542.44	1945.85
68.217	2.86117	2.59839	0.995483	0.449037	3539.7	1940.19
68.3355	2.85601	2.60087	0.993235	0.46486	3535.89	1934.36
68.4343	2.84987	2.607	0.993092	0.473633	3532.14	1930.01
68.9203	2.84402	2.61444	0.995739	0.478529	3528.61	1928.47
69.6987	2.84231	2.62084	0.998377	0.492809	3522.3	1928.64
70.2121	2.84954	2.62451	0.999519	0.513137	3517.09	1927.91
70.2072	2.8599	2.62242	0.999871	0.528523	3513.38	1926.6
70.0121	2.86826	2.61582	0.999635	0.534598	3510.75	1925.28
70.1805	2.87099	2.60756	0.997889	0.533819	3508.88	1924.58
71.2094	2.86766	2.59898	0.990529	0.540797	3509.17	1925.03
72.8043	2.86246	2.59404	0.966316	0.576167	3511.52	1926.51
74.2519	2.86015	2.59568	0.936199	0.625608	3514.87	1928.12
75.1163	2.86383	2.60405	0.909969	0.679785	3517.87	1929.9
75.1801	2.87297	2.61557	0.89652	0.722675	3519.68	1931.65
74.4857	2.88372	2.62378	0.901793	0.734248	3520.29	1932.83
73.5108	2.89438	2.62561	0.918315	0.709818	3522.05	1933.26
72.8749	2.90174	2.62286	0.931824	0.678986	3523.24	1933.03
72.5871	2.90802	2.61865	0.944322	0.650468	3523.9	1933.46
72.7416	2.91242	2.61568	0.951448	0.633804	3524.44	1934.36
73.3753	2.91415	2.6158	0.948245	0.636092	3525.46	1935.37
74.3622	2.91473	2.61898	0.932845	0.658599	3527.74	1936.92
75.2273	2.9193	2.62025	0.915221	0.693473	3530.18	1939.32
75.1122	2.92617	2.61895	0.901558	0.721539	3533.37	1940.42
74.4267	2.93214	2.61574	0.894666	0.728047	3536.54	1940.98
73.8161	2.93398	2.61136	0.892244	0.713158	3538.82	1941.71
73.9387	2.92923	2.60656	0.888493	0.691064	3539.35	1943.03
74.9487	2.91827	2.60257	0.879965	0.69296	3536.84	1945.05
75.7557	2.91534	2.59419	0.87083	0.721394	3533.68	1947.52
75.8812	2.92223	2.58964	0.862339	0.751027	3531.73	1949.4
75.7145	2.93436	2.59082	0.855606	0.768252	3531.2	1950.2
75.707	2.94344	2.59695	0.852045	0.770047	3532.48	1949.85
75.9944	2.93831	2.60521	0.853599	0.768005	3536.87	1948.77
76.3225	2.9229	2.60627	0.859012	0.777562	3540.84	1948.17
76.4662	2.90738	2.60198	0.861368	0.789956	3544.79	1948.18
76.867	2.89773	2.5996	0.860641	0.803882	3547.72	1948.54
77.5567	2.89371	2.60275	0.860545	0.823534	3548.06	1948.5
78.2739	2.89143	2.61126	0.866153	0.853688	3544.56	1947.31
78.6353	2.8889	2.61891	0.879224	0.885791	3538.81	1945.45
78.534	2.88383	2.62199	0.892326	0.906434	3533.53	1944.26
78.4831	2.87703	2.61928	0.898041	0.912901	3530.38	1943.31
78.6486	2.8688	2.61454	0.896526	0.91438	3528.21	1941.7
79.0481	2.85966	2.61138	0.890504	0.920154	3525.77	1939.27
79.5598	2.85068	2.61138	0.884023	0.935442	3522.44	1936.98
79.7301	2.84943	2.60942	0.875292	0.956824	3518.56	1935.2
80.2639	2.85287	2.61342	0.87162	0.968736	3516.34	1935.75
80.967	2.8563	2.61997	0.885361	0.976599	3514.8	1936.9
81.5953	2.85764	2.62519	0.91639	0.982862	3513.66	1936.99
81.897	2.85659	2.6254	0.953247	0.987941	3512.93	1934.89
81.6166	2.85406	2.61776	0.965192	0.990034	3512.59	1931.13
81.2043	2.85273	2.61108	0.93728	0.989817	3512.53	1928.24
80.5683	2.85475	2.6078	0.904899	0.988258	3512.55	1926.42
79.9244	2.86277	2.60681	0.882398	0.98435	3512.67	1925.68
79.4537	2.87564	2.60626	0.87378	0.977123	3512.5	1925.44
79.2581	2.88742	2.60426	0.873413	0.96637	3511.25	1924.57
79.7835	2.88045	2.60237	0.877822	0.959813	3509.78	1922.88
80.2394	2.86493	2.60465	0.884658	0.965647	3509.97	1924.31
80.4447	2.84517	2.60678	0.891399	0.976736	3511.49	1927.02
80.4604	2.82633	2.60776	0.896086	0.986016	3513.37	1929.47
80.3341	2.81441	2.60774	0.897585	0.988371	3514.68	1930.5
79.7937	2.81756	2.60658	0.896234	0.983858	3515.13	1929.81
79.5387	2.83162	2.60455	0.88987	0.976239	3514.9	1928.5
79.0046	2.85014	2.602	0.879108	0.963835	3513.56	1927.5
78.1495	2.86898	2.60117	0.868424	0.940854	3511.16	1927.18
77.0949	2.88694	2.60366	0.86092	0.902256	3508.06	1927.72
76.1452	2.9048	2.60974	0.857706	0.847753	3505	1929.16
76.4419	2.91461	2.61435	0.857898	0.812637	3504.55	1931.05
77.2249	2.9188	2.61379	0.85851	0.812772	3506.34	1933.19
77.2913	2.92245	2.61071	0.858926	0.827625	3508.39	1934.89
76.4203	2.92871	2.60752	0.860853	0.831067	3511.49	1935.82
75.04	2.93798	2.60625	0.867009	0.805655	3515.91	1935.77
74.3413	2.94583	2.60814	0.880883	0.756966	3519.39	1934.53
74.2243	2.95391	2.6101	0.903237	0.717638	3521.31	1933.54
74.0591	2.9588	2.61044	0.91899	0.699645	3522.41	1936.69
73.9601	2.95453	2.61046	0.925481	0.691477	3523.14	1941.16
73.9732	2.93912	2.61042	0.923417	0.687218	3523.64	1944.79
74.1166	2.91413	2.61009	0.916114	0.686746	3523.76	1946.69
74.6973	2.88368	2.61135	0.909765	0.695818	3523.28	1949.08
75.3687	2.8641	2.61259	0.906605	0.716259	3522.53	1950.84
75.9265	2.85165	2.61206	0.903335	0.742602	3521.6	1950.97
76.0297	2.83907	2.6117	0.89832	0.765627	3520.08	1949.6
75.5723	2.81878	2.61268	0.891909	0.775426	3517.58	1946.96
74.8829	2.78491	2.61363	0.887167	0.763484	3513.9	1943.04
74.4705	2.73787	2.61844	0.894811	0.736246	3510.72	1938.46
74.8328	2.71365	2.62104	0.910292	0.722464	3505.86	1934.24
75.0832	2.70882	2.62023	0.923714	0.72352	3498.59	1929.21
74.9214	2.7166	2.61743	0.929191	0.730027	3488.64	1922.73
74.4497	2.72628	2.6147	0.925568	0.728208	3477.01	1915.04
73.9578	2.7169	2.61027	0.920565	0.71024	3469.15	1908.47
74.2032	2.6811	2.60921	0.91795	0.697591	3466.45	1905.07
74.9694	2.63725	2.60699	0.911888	0.70331	3464.16	1902.14
75.9818	2.60446	2.6051	0.901356	0.727529	3461.72	1899.43
76.9112	2.58959	2.60439	0.887166	0.76683	3458.93	1896.41
77.4116	2.58262	2.60369	0.871908	0.814893	3455.34	1891.94
77.1332	2.57393	2.60103	0.867701	0.835392	3450.92	1887.05
76.3914	2.5629	2.5965	0.869243	0.829391	3443.75	1882.56
75.5128	2.55453	2.59068	0.872849	0.804716	3436.23	1879.99
74.4305	2.55054	2.58692	0.878379	0.764993	3428.2	1878.99
73.0995	2.5513	2.58821	0.887261	0.714718	3418.84	1878.35
72.0923	2.55796	2.59267	0.901489	0.665429	3408.5	1876.68
71.834	2.56974	2.59865	0.918433	0.625569	3399.33	1872.46
72.4793	2.5858	2.6028	0.92774	0.610952	3393.94	1868.72
73.2742	2.61248	2.60485	0.927868	0.620485	3391.58	1866.43
73.5997	2.65145	2.60483	0.921815	0.643216	3391.17	1866.11
73.1782	2.6977	2.60269	0.916112	0.660629	3391.85	1867.87
72.3133	2.73209	2.59628	0.917281	0.649833	3394.55	1872.04
71.5642	2.74931	2.59127	0.921389	0.623536	3399.97	1875.14
71.0595	2.75859	2.58877	0.926636	0.59639	3407.03	1877.98
70.6077	2.76481	2.58958	0.932859	0.573294	3416.05	1880.67
70.0257	2.77071	2.59399	0.94105	0.554397	3427.04	1883.17
69.4236	2.77638	2.60174	0.953922	0.535843	3438.4	1885.64
69.2734	2.78149	2.60984	0.972143	0.518306	3445.43	1888.69
69.1316	2.78512	2.61559	0.986162	0.507658	3448.38	1893.63
68.9011	2.78751	2.61807	0.994953	0.500447	3449.66	1899.01
68.5963	2.78823	2.61869	0.999001	0.493642	3450.59	1903.39
68.3352	2.78657	2.62024	0.999832	0.485668	3451.27	1905.83
68.4529	2.78444	2.62226	0.999892	0.47877	3450.59	1907.21
68.9809	2.78552	2.6198	0.9999	0.481265	3449.02	1906.25
69.6035	2.78659	2.61472	0.999364	0.494011	3445.95	1904.23
70.3204	2.78539	2.60975	0.996363	0.512964	3442.14	1902.1
71.1189	2.78107	2.60758	0.988427	0.535567	3438.53	1899.95
71.8338	2.77507	2.61022	0.972808	0.564882	3435.73	1896.36
71.9416	2.77896	2.61292	0.960459	0.58523	3434.78	1892.84
71.4466	2.79463	2.61872	0.958424	0.591815	3433.95	1890.87
70.5232	2.81636	2.62372	0.967024	0.581561	3433.15	1890.47
69.3482	2.83301	2.62455	0.981676	0.555054	3432.34	1890.96
68.1616	2.83268	2.61974	0.99494	0.517153	3431.65	1891.42
67.6366	2.81261	2.61415	0.999074	0.482295	3431.99	1891.82
67.8302	2.78761	2.61745	0.999798	0.463649	3433.57	1892.23
68.4975	2.76056	2.623	0.9999	0.463099	3435.24	1893.03
69.0966	2.73165	2.62705	0.9999	0.47518	3435.67	1893.31
69.4096	2.70263	2.62784	0.9999	0.492269	3434.14	1891.71
69.7906	2.67803	2.62608	0.999888	0.506903	3430.93	1886.81
70.364	2.66944	2.6238	0.999145	0.521073	3426.13	1883.39
70.9717	2.67729	2.61998	0.994003	0.539666	3421.92	1882.98
71.1144	2.69419	2.61724	0.985446	0.556108	3417.41	1884.1
70.6683	2.71598	2.61639	0.978342	0.56293	3412.3	1885.68
69.8274	2.7406	2.61697	0.978297	0.554655	3407.09	1886.96
69.2194	2.76773	2.61729	0.98734	0.532861	3404.14	1887.45
68.9703	2.80037	2.61392	0.99504	0.511456	3402.93	1886.93
69.0185	2.82095	2.61154	0.996762	0.500156	3403.03	1885.75
68.9632	2.83053	2.61015	0.993442	0.495836	3405.96	1884.09
68.606	2.83234	2.60937	0.988093	0.492938	3411.41	1882.28
68.0693	2.82944	2.60893	0.984944	0.485647	3417.02	1880.78
67.855	2.82712	2.60584	0.987177	0.471321	3423.95	1880.5
68.3494	2.82798	2.60321	0.988388	0.466869	3427.25	1885.55
69.3816	2.83007	2.60397	0.983973	0.478757	3427.42	1891.2
70.5141	2.83213	2.6078	0.975553	0.504401	3425.22	1894.38
71.3558	2.83402	2.61274	0.966988	0.537413	3421.71	1894.1
71.947	2.83804	2.61596	0.961525	0.571718	3418.29	1893.39
72.4181	2.83723	2.61671	0.95644	0.594792	3417.33	1893.42
72.5199	2.83567	2.62084	0.951232	0.611691	3417.26	1893.08
72.2223	2.83715	2.62448	0.949791	0.618414	3417.59	1892.43
71.6757	2.84266	2.62489	0.953042	0.612901	3418.16	1891.66
71.172	2.85025	2.62133	0.958264	0.596536	3418.92	1890.86
71.0631	2.85584	2.61345	0.956719	0.579611	3419.17	1888.89
72.1573	2.85805	2.61065	0.942191	0.583267	3419.07	1887.46
73.4048	2.86037	2.61071	0.919827	0.610394	3419.18	1886.77
74.5194	2.8644	2.61284	0.897092	0.652961	3420.42	1886.45
75.4155	2.8704	2.61564	0.880299	0.699912	3422.87	1886.21
75.9904	2.8769	2.61593	0.871399	0.742126	3424.55	1886.34
75.8042	2.88237	2.6122	0.866423	0.763626	3424.33	1887.75
75.7973	2.88637	2.61008	0.863542	0.77034	3423.98	1889.05
75.4771	2.88949	2.61127	0.866605	0.76696	3424.16	1890.05
74.9358	2.89319	2.6157	0.876788	0.755394	3425.19	1891.13
74.6037	2.89981	2.62153	0.891531	0.73638	3427.01	1892.9
74.1196	2.91472	2.62278	0.897456	0.717457	3428.38	1895.07
73.1338	2.93941	2.62182	0.897233	0.690823	3430.26	1897.57
72.4106	2.95553	2.6196	0.899534	0.661208	3432.1	1899.61
72.3474	2.96036	2.61653	0.903288	0.635922	3433.89	1900.98
72.9554	2.95844	2.61344	0.903797	0.624385	3435.4	1901.68
73.7468	2.9602	2.61199	0.894088	0.637669	3435.96	1901.84
74.0317	2.97424	2.61114	0.875268	0.66492	3437.16	1902.98
73.7166	2.98828	2.61059	0.864572	0.677692	3438.62	1904.51
73.6407	3.00081	2.61009	0.861892	0.679089	3440.42	1906.14
74.0872	3.01069	2.60966	0.863054	0.679258	3442.65	1907.79
74.9595	3.01779	2.60958	0.862087	0.691211	3445.22	1909.54
76.0095	3.02522	2.61056	0.85432	0.726094	3447.3	1911.45
77.044	3.03389	2.60966	0.846395	0.771476	3450.26	1913.09
77.5122	3.04322	2.60651	0.840965	0.81434	3452.61	1915.84
77.5703	3.05198	2.60303	0.837431	0.844039	3453.91	1918.68
77.3696	3.05711	2.60106	0.834726	0.854915	3454.67	1920.83
76.926	3.05373	2.60165	0.832007	0.84838	3456.42	1922.35
76.8359	3.04086	2.6067	0.832247	0.833291	3459.02	1923.77
77.2442	3.02816	2.61482	0.839358	0.829852	3462.66	1924.55
78.1196	3.01764	2.62095	0.853167	0.84619	3466.59	1924.88
79.2421	3.01258	2.6232	0.873678	0.880444	3469.14	1924.69
80.1418	3.01496	2.62111	0.898372	0.923388	3468.77	1923.91
79.7529	3.02121	2.61381	0.916268	0.956652	3465.35	1922.78
78.6418	3.029	2.60952	0.897394	0.95157	3461.59	1922.11
77.4404	3.03194	2.60858	0.867363	0.91646	3458.11	1921.37
76.6064	3.02864	2.6104	0.848688	0.86999	3455.54	1920.32
76.2293	3.0216	2.61344	0.847907	0.826961	3454.08	1918.87
76.033	3.01619	2.61568	0.854052	0.795534	3453.43	1917.11
75.9912	3.01214	2.61812	0.853673	0.785407	3453.36	1915.55
76.3274	3.00485	2.62206	0.854702	0.785263	3454.55	1914.76
76.7349	2.99706	2.62487	0.858965	0.794464	3456.67	1914.53
77.0069	2.98974	2.62607	0.865556	0.809814	3458.8	1914.8
76.996	2.98355	2.62617	0.871962	0.824698	3460.04	1915.46
76.6189	2.97975	2.62624	0.874137	0.826787	3459.97	1916.23
76.6976	2.97236	2.62806	0.871763	0.819628	3457.09	1916.04
77.3242	2.9644	2.62757	0.869468	0.823097	3453.39	1915.72
78.4312	2.96325	2.62395	0.868737	0.847797	3450.26	1915.28
79.5019	2.97266	2.61794	0.869273	0.891532	3448.29	1914.56
79.7595	2.99134	2.61175	0.869395	0.939519	3447.34	1913.45
78.8912	3.00651	2.61062	0.867117	0.956949	3446.79	1912.89
78.0965	3.01356	2.61412	0.868187	0.935491	3446.67	1912.97
77.832	3.01643	2.61966	0.874717	0.905442	3446.75	1913.23
77.9451	3.01735	2.6238	0.882825	0.884711	3447.03	1913.69
77.8528	3.01808	2.62376	0.887262	0.877408	3448.14	1914.52
76.5002	3.01979	2.61871	0.883554	0.86618	3451.84	1915.95
74.6638	3.01998	2.61734	0.88054	0.811409	3465.02	1918.62
74.0488	3.01888	2.62056	0.88713	0.750854	3474.7	1921.47
74.6747	3.01586	2.62544	0.896341	0.71577	3479.74	1924.17
75.9176	3.01277	2.62887	0.899977	0.720182	3481.49	1926.42
76.8201	3.01333	2.62863	0.891752	0.759742	3482.35	1928.03
76.5871	3.02336	2.62621	0.875374	0.800463	3482.38	1929.23
76.002	3.03288	2.62822	0.866353	0.803642	3481.69	1930.3
75.6231	3.03405	2.63299	0.867901	0.787276	3481.24	1930.93
75.3672	3.02714	2.63611	0.875981	0.767342	3481.37	1930.69
75.0674	3.01677	2.63419	0.884189	0.751818	3481.92	1929.35
74.6254	3.0111	2.62661	0.885582	0.735889	3482.16	1927.1
74.6447	3.01427	2.61706	0.878866	0.723779	3480.98	1925.11
75.2432	3.01408	2.61356	0.871622	0.724924	3479.34	1923.43
75.9588	3.0073	2.61582	0.867367	0.74131	3478.03	1922.45
76.5409	2.99508	2.62117	0.867426	0.768811	3476.88	1922.16
76.8872	2.98271	2.62567	0.871108	0.798821	3475.32	1922.28
76.9937	2.98324	2.62492	0.874788	0.817425	3473.24	1922.16
77.2037	2.99378	2.62183	0.873924	0.829738	3471.49	1921.71
76.7422	2.98716	2.61953	0.873883	0.832873	3470.84	1921.5
75.8582	2.95931	2.61764	0.87773	0.818246	3471.21	1921.4
75.114	2.92162	2.61613	0.885174	0.78669	3472.16	1921.1
75.1879	2.89836	2.6158	0.892315	0.751693	3473.01	1920.18
75.8928	2.89967	2.61764	0.894979	0.748847	3473.11	1918.55
76.2724	2.90804	2.62015	0.894922	0.767064	3472.76	1917.33
76.0377	2.91855	2.62203	0.895259	0.780946	3471.66	1916.24
75.6896	2.92957	2.62294	0.897662	0.781457	3467.67	1915.12
75.8564	2.93944	2.62277	0.90136	0.772517	3459.98	1913.67
76.6489	2.94264	2.62085	0.900155	0.776596	3453.69	1911.18
76.9458	2.9407	2.61786	0.887974	0.80107	3450.15	1908.9
76.5358	2.9383	2.61672	0.87414	0.813793	3447.07	1907.63
75.5226	2.9341	2.61902	0.865584	0.80176	3445.23	1907.75
74.4006	2.92733	2.62431	0.867638	0.766908	3445.18	1908.7
73.8851	2.91808	2.63023	0.882863	0.724245	3446.95	1909.14
73.9771	2.90454	2.63291	0.905932	0.693855	3449.17	1908.29
74.2955	2.89375	2.62991	0.915606	0.68913	3450.7	1908.03
74.5517	2.88397	2.62155	0.910703	0.696783	3452.13	1909.17
74.7201	2.87584	2.61147	0.895732	0.707649	3453.2	1910.96
74.9501	2.86947	2.60371	0.876581	0.717596	3453.49	1912.08
75.6046	2.86253	2.60064	0.857407	0.731872	3452.91	1911.12
75.9868	2.85313	2.60106	0.84843	0.752361	3451.04	1909.17
76.0656	2.83997	2.60167	0.84671	0.770346	3448.75	1907.61
75.9135	2.82891	2.60208	0.852445	0.778555	3446.91	1906.48
75.5502	2.82167	2.60344	0.865825	0.774405	3445.72	1905.23
74.9895	2.81608	2.60729	0.886039	0.759481	3444.82	1903.18
74.4931	2.80673	2.61137	0.906595	0.737213	3443.98	1901.02
73.9751	2.80541	2.61665	0.921839	0.713225	3443.02	1899.67
73.6817	2.81716	2.62084	0.933403	0.69233	3442.09	1898.57
73.5804	2.83699	2.62159	0.940471	0.677528	3441.66	1897.39
73.4625	2.8567	2.61827	0.94139	0.668849	3442.36	1896.11
72.9485	2.86745	2.61307	0.933888	0.662176	3444.88	1895.26
72.3033	2.86743	2.6124	0.926827	0.645022	3448.4	1899.11
71.9966	2.86881	2.61636	0.928761	0.624431	3451.47	1903.11
71.9339	2.87459	2.62051	0.937319	0.609486	3454.12	1906.02
71.8641	2.88517	2.62207	0.948315	0.601791	3457.45	1908.34
71.468	2.899	2.61999	0.957363	0.59685	3462.87	1911.2
70.4215	2.91288	2.61538	0.962785	0.582827	3471.08	1914.15
69.4687	2.92284	2.61198	0.972822	0.552241	3477.01	1916.57
68.8399	2.92768	2.61158	0.983765	0.522937	3480.51	1918.29
68.4647	2.93006	2.61184	0.992907	0.498806	3483.99	1920.13
68.2553	2.93158	2.61076	0.997837	0.48198	3488.28	1922.35
68.1905	2.93134	2.60783	0.996603	0.474561	3491.6	1924.28
68.8293	2.92772	2.6039	0.986829	0.476622	3495.14	1926.27
69.7493	2.92468	2.60236	0.972817	0.490587	3498.23	1927.7
70.6906	2.924	2.60305	0.955509	0.516528	3501.02	1928.86
71.3376	2.92619	2.6052	0.939443	0.546253	3503.24	1929.5
71.4425	2.93076	2.60797	0.93019	0.568984	3504.57	1929.26
71.0238	2.93604	2.61122	0.932043	0.577179	3505.04	1927.94
70.5594	2.93676	2.61153	0.946207	0.568155	3504.7	1927.09
70.3721	2.9343	2.61049	0.963168	0.555775	3503.81	1927.27
70.5194	2.93487	2.60993	0.975804	0.547931	3502.48	1927.96
70.8036	2.94288	2.61071	0.979941	0.547942	3501.23	1928.99
70.8198	2.95955	2.61264	0.975249	0.553866	3500.91	1930.66
70.3401	2.97999	2.61624	0.969112	0.554204	3501.89	1933.57
69.7376	2.99997	2.6187	0.972154	0.542981	3504.56	1936.04
69.3783	3.01455	2.61923	0.98085	0.527083	3507.24	1937.42
69.3267	3.01932	2.61733	0.989418	0.513773	3509.45	1938.18
69.4913	3.01235	2.6131	0.992586	0.508439	3511.87	1939.11
69.6557	2.99702	2.60771	0.988508	0.511274	3517.37	1940.79
69.545	2.9893	2.60639	0.98078	0.514292	3522.79	1943.94
69.0832	2.99024	2.6087	0.977062	0.510935	3527.14	1948.43
68.4399	2.99503	2.61284	0.980057	0.500249	3530.92	1952.62
67.8867	2.99769	2.61772	0.988309	0.483773	3533.81	1955.56
67.7511	2.99261	2.62272	0.996931	0.466086	3534.85	1957.1
68.4408	2.97834	2.62494	0.9993	0.462964	3533.29	1957.58
69.7705	2.95832	2.62656	0.999242	0.482943	3532.22	1953.67
70.7527	2.94249	2.62635	0.997458	0.512675	3531.88	1950.01
71.0423	2.93327	2.62328	0.993539	0.542207	3531.66	1948
70.5759	2.93068	2.61724	0.988442	0.560188	3531.06	1947.74
69.5249	2.93386	2.60975	0.986137	0.552166	3530.26	1948.3
68.6709	2.93489	2.60442	0.990448	0.522158	3529.56	1950.04
68.6483	2.93074	2.60463	0.994978	0.499126	3529.05	1950.5
69.3492	2.9238	2.6092	0.994319	0.493191	3528.64	1950.38
70.3828	2.91618	2.61521	0.986192	0.506799	3528.46	1950.37
71.2404	2.90959	2.61908	0.971978	0.535326	3528.72	1950.84
71.646	2.90544	2.61882	0.960505	0.565209	3529.47	1951.11
71.6518	2.90715	2.61703	0.960047	0.581769	3530.04	1950.88
71.3613	2.91677	2.61525	0.965129	0.585995	3530.26	1950.23
70.8725	2.92801	2.61357	0.972955	0.5793	3530.22	1949.3
70.3424	2.93196	2.61178	0.981531	0.564802	3530.08	1948.33
69.9935	2.91939	2.6097	0.989765	0.547359	3529.99	1947.72
70.4364	2.88969	2.61114	0.991692	0.539085	3530.01	1947.29
71.3186	2.84617	2.61432	0.984001	0.548652	3530.06	1947.11
72.1482	2.78888	2.61757	0.971193	0.572468	3529.77	1947.2
72.6696	2.72835	2.61889	0.961048	0.600923	3528.44	1946.93
72.8046	2.67964	2.61692	0.961202	0.622775	3525.34	1945.15
72.6202	2.65582	2.61301	0.973513	0.631705	3520.48	1939.62
72.6421	2.65628	2.61219	0.983983	0.631056	3516.27	1932.82
72.6887	2.66355	2.6151	0.988426	0.630205	3510.82	1925.82
72.6243	2.67062	2.61883	0.988184	0.629728	3500.78	1920.05
72.4999	2.67175	2.62041	0.985239	0.628642	3487.22	1916.25
72.5783	2.66239	2.61784	0.981142	0.625853	3476.56	1914.2
73.1279	2.64228	2.61248	0.974707	0.63033	3474.83	1914.13
74.1049	2.62224	2.60805	0.963437	0.652682	3473.31	1914.24
74.6951	2.61	2.60744	0.954678	0.681173	3473.02	1914.16
74.6568	2.60542	2.6108	0.954079	0.70433	3473.97	1912.87
74.1445	2.60386	2.61651	0.964139	0.71228	3475.48	1910.23
73.7731	2.59712	2.62148	0.980798	0.698963	3476.02	1909.27
74.0851	2.56868	2.62216	0.989904	0.688427	3472.22	1910.93
74.7014	2.53283	2.61962	0.987448	0.693993	3468.11	1912.44
75.3402	2.49923	2.6162	0.977527	0.713429	3465.08	1913.3
75.8736	2.47454	2.61427	0.965937	0.740347	3463.43	1913.32
76.3317	2.46145	2.61566	0.958679	0.766707	3462.45	1912.49
76.7435	2.45609	2.6204	0.960006	0.79052	3460.43	1910.69
76.6214	2.45653	2.62454	0.966584	0.806096	3456.06	1906.9
76.3361	2.46001	2.62719	0.973025	0.80843	3451.88	1902.88
76.2729	2.46093	2.62856	0.976347	0.802391	3448.92	1899.63
76.6358	2.45325	2.62885	0.975318	0.797979	3447.36	1897.57
77.2085	2.43203	2.62738	0.970974	0.809148	3446.44	1896.33
77.3165	2.40735	2.62001	0.959166	0.830146	3446.15	1894.96
76.9895	2.40167	2.61036	0.940076	0.838002	3445.72	1892.77
76.7694	2.41686	2.60284	0.917353	0.833166	3441.99	1888.02
76.9412	2.44295	2.60114	0.898107	0.825243	3434.37	1881.77
77.4886	2.46246	2.60694	0.890615	0.828416	3424.58	1876.81
77.9529	2.45773	2.61483	0.899137	0.850948	3415.38	1873.53
77.9326	2.43842	2.6172	0.916135	0.868869	3409.63	1871.19
77.4456	2.43023	2.61605	0.936282	0.870865	3405.18	1867.35
76.8211	2.44397	2.61462	0.952653	0.856827	3401.93	1862.89
76.4442	2.47952	2.61571	0.961713	0.832821	3399.72	1859.42
76.6256	2.52396	2.62058	0.966664	0.810114	3397.72	1858.36
77.3828	2.53937	2.62622	0.969805	0.817374	3397.21	1860.32
77.9293	2.53807	2.62922	0.974194	0.842825	3398.74	1862.9
77.8977	2.52729	2.62754	0.975297	0.865748	3401.91	1865.08
77.4189	2.51248	2.62165	0.968949	0.872405	3406.73	1866.91
76.9613	2.49842	2.61384	0.953403	0.858672	3412.75	1868.97
77.2163	2.49385	2.60779	0.935393	0.840404	3416.18	1871.5
77.9495	2.50892	2.60663	0.924741	0.848371	3417.75	1872.66
78.249	2.53471	2.6082	0.921656	0.870474	3418.61	1873.89
77.8323	2.55969	2.61003	0.922153	0.88436	3419.2	1874.96
76.8211	2.57431	2.61057	0.921821	0.873226	3419.89	1875.57
75.745	2.57376	2.60985	0.917333	0.832809	3421.02	1875.64
75.569	2.56446	2.60936	0.911333	0.790514	3423.08	1876.49
76.1135	2.55562	2.61198	0.910937	0.774474	3427.03	1877.66
76.91	2.54748	2.61584	0.91738	0.785766	3431.89	1878.97
77.5712	2.53925	2.61878	0.92835	0.815821	3436.64	1880.22
77.8297	2.53017	2.61966	0.939125	0.849713	3440.17	1881.03
77.6499	2.52088	2.6212	0.942168	0.866262	3440.86	1880.23
77.3803	2.51033	2.62639	0.941898	0.863143	3440.28	1879.12
77.1718	2.50137	2.6314	0.945996	0.853632	3439.68	1878.57
77.1075	2.4956	2.63292	0.952747	0.843797	3438.99	1878.22
77.0926	2.49411	2.62916	0.956932	0.837072	3438.14	1877.66
76.8568	2.49717	2.62041	0.951807	0.833349	3437.16	1876.33
76.0406	2.49955	2.61178	0.940161	0.817213	3436.27	1869.83
75.3358	2.49533	2.61057	0.9406	0.79075	3435.7	1865.56
74.9066	2.48432	2.61523	0.954189	0.759691	3434.66	1864.76
74.9008	2.47138	2.62264	0.973071	0.736382	3433.15	1864.92
75.3315	2.46287	2.62903	0.98748	0.731323	3431.39	1863.65
75.9165	2.46442	2.63069	0.991103	0.745181	3429.49	1862.26
76.3607	2.47994	2.62813	0.981264	0.767873	3427.87	1862.56
76.6824	2.50474	2.62648	0.9675	0.790497	3425.78	1861.91
76.7204	2.5299	2.62507	0.955462	0.806644	3423.49	1860.54
76.4183	2.54764	2.6227	0.947037	0.811282	3421.66	1859.02
75.8354	2.55284	2.61838	0.940769	0.801324	3421.06	1858.17
75.1492	2.54682	2.61434	0.934208	0.776565	3421.82	1859.87
74.7152	2.54156	2.61252	0.930709	0.748983	3425.33	1866.47
74.6284	2.53954	2.6111	0.932964	0.728224	3429.98	1872.31
74.8679	2.54072	2.60897	0.938691	0.719793	3434.07	1875.67
75.2213	2.54436	2.60664	0.944426	0.724496	3436.5	1876.68
75.1901	2.54987	2.60738	0.947274	0.736554	3437.35	1877.18
74.3948	2.55788	2.61349	0.954384	0.731863	3437.43	1877.83
73.5496	2.56923	2.6196	0.968589	0.708227	3437.32	1878.66
72.9597	2.58243	2.62309	0.983247	0.678412	3436.9	1879.88
72.6778	2.59661	2.62332	0.994011	0.651917	3436.39	1881.45
72.5596	2.61121	2.6213	0.999103	0.634255	3436.32	1883.04
72.3089	2.62463	2.61997	0.999787	0.626413	3437.86	1883.73
71.865	2.64388	2.61835	0.99989	0.615401	3440.65	1884.85
71.5304	2.6619	2.61637	0.999828	0.60285	3444.69	1886.73
71.4273	2.67117	2.61334	0.99864	0.591186	3449.45	1888.76
71.7065	2.66498	2.60922	0.994838	0.585292	3454.23	1890.34
72.5928	2.63896	2.6052	0.986634	0.593099	3458.43	1891.24
74.1747	2.60082	2.60418	0.969951	0.631786	3463.21	1891.53
75.3737	2.57905	2.6057	0.956548	0.680889	3465.43	1890.84
76.4835	2.56847	2.60861	0.947233	0.737611	3462.75	1890.27
77.3843	2.56369	2.61183	0.942154	0.792757	3457.27	1890.41
77.7243	2.55938	2.61443	0.941132	0.834716	3452.71	1891.07
77.0089	2.55024	2.61555	0.944553	0.853169	3450.39	1889.91
75.0813	2.54121	2.61603	0.955613	0.823536	3446.54	1886.95
72.8727	2.53609	2.61678	0.971613	0.755299	3440.03	1883.4
71.1555	2.53636	2.61813	0.986723	0.671806	3432.91	1880.01
70.3945	2.54224	2.62027	0.996587	0.598295	3427.12	1876.44
70.6383	2.55274	2.62322	0.999851	0.556706	3423.72	1871.33
71.839	2.56519	2.62438	0.999893	0.561693	3422.86	1868.35
72.8607	2.57716	2.62376	0.9999	0.590567	3424.15	1871.34
73.2769	2.58799	2.62176	0.999879	0.623871	3427.25	1877.48
73.0504	2.59722	2.61849	0.999755	0.645476	3431.27	1883.73
72.4255	2.6049	2.61383	0.999442	0.645317	3435.26	1887.52
71.9673	2.61201	2.60714	0.998901	0.62647	3438.77	1887.98
71.9521	2.61799	2.60161	0.997963	0.611167	3440.86	1885.38
72.0851	2.62679	2.60042	0.996822	0.605054	3442.13	1881.4
72.4325	2.639	2.60333	0.996078	0.607914	3443.02	1878.13
72.9589	2.65443	2.60834	0.994836	0.619446	3444.08	1876.68
73.474	2.67135	2.61221	0.990871	0.63865	3445.91	1876.96
73.3624	2.67577	2.61178	0.9823	0.653146	3448.87	1878.43
72.8292	2.66527	2.6121	0.976629	0.65274	3451.06	1883.06
72.2694	2.65016	2.61395	0.979182	0.64065	3451.96	1887.01
72.0221	2.63316	2.61733	0.98753	0.623574	3452.05	1889.28
72.2993	2.6153	2.6215	0.996027	0.611198	3451.82	1889.9
73.0634	2.59836	2.62462	0.997649	0.616617	3450.93	1889.4
73.595	2.58036	2.6284	0.995693	0.639787	3449.86	1883.95
73.6696	2.57416	2.63106	0.995052	0.658752	3446.79	1880.56
73.386	2.58005	2.6294	0.994759	0.66628	3440.58	1879.86
72.9676	2.59334	2.62301	0.992874	0.661101	3432.4	1880.59
72.6502	2.60618	2.61422	0.987523	0.646965	3425.08	1880.48
72.2706	2.6105	2.60887	0.980155	0.631547	3421.78	1878.84
71.637	2.61038	2.60878	0.978557	0.615197	3421.33	1877
70.8925	2.61608	2.60842	0.983368	0.593803	3422.3	1874.99
70.1631	2.63075	2.60514	0.991071	0.568506	3424.55	1874.06
69.6372	2.65193	2.59947	0.997536	0.543272	3428.4	1875.81
69.5916	2.67062	2.59639	0.999802	0.524394	3434.48	1881.81
70.3079	2.66848	2.60135	0.999883	0.523898	3438.47	1884.19
71.2451	2.65126	2.60731	0.999791	0.540293	3440.78	1884.4
71.9282	2.63062	2.61031	0.998931	0.566732	3443.09	1885.52
72.2034	2.61767	2.61032	0.996658	0.592436	3445.46	1887.9
72.1761	2.62007	2.60987	0.992706	0.607151	3446.79	1890.12
72.1733	2.63518	2.61223	0.988459	0.61055	3445.09	1890.73
72.1733	2.64707	2.61594	0.98886	0.610546	3441.24	1890.08
72.1483	2.65314	2.61582	0.992187	0.610174	3437.61	1890.8
72.0514	2.65399	2.61262	0.994631	0.609005	3435.04	1892.14
71.8329	2.6525	2.60831	0.993163	0.605448	3433.64	1893.32
71.4602	2.65347	2.60504	0.98681	0.597355	3432.95	1894.25
71.3616	2.6596	2.60508	0.980827	0.588344	3433.63	1894.12
71.7037	2.67051	2.60638	0.972893	0.585567	3436.22	1892.11
72.2786	2.68284	2.60652	0.962942	0.592962	3439.06	1890.99
72.702	2.69278	2.60656	0.954248	0.608314	3441.5	1891.84
72.551	2.69706	2.60854	0.952133	0.623662	3443.45	1894.4
71.4828	2.69435	2.61252	0.964554	0.620823	3445.05	1896.69
70.2696	2.69232	2.61687	0.982199	0.590137	3447.07	1898.62
69.9458	2.69048	2.62035	0.993353	0.557043	3449.52	1900.46
70.5741	2.68719	2.62214	0.997458	0.540962	3452.1	1901.63
71.7972	2.6817	2.62187	0.995188	0.551891	3454.13	1901.65
72.9484	2.6743	2.61962	0.987224	0.587653	3454.65	1900.41
73.2919	2.66379	2.61516	0.972507	0.625333	3453.6	1899.27
73.2641	2.6499	2.61325	0.959053	0.646042	3451.73	1898.6
73.4437	2.63724	2.61479	0.952801	0.656147	3448.7	1898.06
73.8813	2.63136	2.61953	0.954435	0.664666	3444.59	1897.31
74.4086	2.63618	2.62601	0.961565	0.678845	3440.32	1896.29
74.7815	2.65104	2.63106	0.96925	0.698393	3438.51	1895.79
74.841	2.66082	2.63161	0.972448	0.714223	3439.55	1895.84
74.7216	2.6599	2.62816	0.969695	0.7205	3440.82	1895.35
74.7381	2.65294	2.62138	0.962833	0.721037	3441.89	1894.11
75.0689	2.64512	2.61417	0.955164	0.722703	3442.67	1892.51
75.7502	2.64063	2.61066	0.950336	0.734193	3443.26	1891.4
76.8925	2.64035	2.61175	0.948365	0.768961	3444.12	1891.43
77.4555	2.64418	2.6151	0.947115	0.807339	3444.57	1892.01
77.309	2.65375	2.61706	0.945648	0.835447	3444.81	1893.06
76.869	2.66697	2.6162	0.943445	0.843393	3444.9	1894.72
76.7063	2.68	2.61265	0.939865	0.832769	3444.82	1896.97
77.3668	2.68797	2.60827	0.93378	0.824961	3444.49	1899.48
78.6306	2.67882	2.60634	0.929858	0.852945	3444.26	1900.88
79.4122	2.66354	2.60781	0.929028	0.902151	3445.5	1902.03
79.5366	2.65097	2.6097	0.930584	0.944002	3447.55	1902.83
79.0313	2.64509	2.61041	0.9323	0.960174	3450.01	1903.38
78.0503	2.64567	2.60974	0.931029	0.94336	3452.68	1903.9
76.6879	2.65011	2.60876	0.92271	0.895889	3455.35	1904.3
75.346	2.65309	2.6084	0.911455	0.83136	3457.22	1904.36
74.7768	2.65407	2.60976	0.904587	0.773222	3458.16	1904.18
75.2964	2.654	2.6111	0.903044	0.742488	3458.43	1904.07
76.6873	2.65393	2.61169	0.90529	0.752518	3458.44	1904.44
78.0863	2.65454	2.6132	0.908113	0.804397	3458.73	1905.68
78.3204	2.65721	2.6153	0.913376	0.859378	3460	1906.95
77.4876	2.66015	2.61488	0.91909	0.878878	3463.17	1908.04
76.2878	2.66176	2.6117	0.921028	0.859578	3466.64	1908.71
75.2915	2.66234	2.60726	0.91933	0.81319	3469.34	1908.66
74.9118	2.66335	2.60402	0.917067	0.761913	3470.66	1907.74
75.3382	2.6669	2.60517	0.919846	0.740037	3470.62	1906.59
75.8925	2.67241	2.60791	0.925336	0.749037	3470.28	1905.88
75.9409	2.6773	2.61082	0.930923	0.763459	3471.18	1905.62
75.4713	2.68263	2.61476	0.940864	0.767962	3472.96	1905.71
74.8229	2.68941	2.6196	0.95664	0.756704	3474.64	1906.1
74.5964	2.69795	2.62353	0.975054	0.735056	3474.97	1906.67
74.6952	2.71193	2.62051	0.987983	0.719651	3474.61	1906.51
74.8117	2.72109	2.61528	0.98618	0.717719	3474.05	1905.83
74.7689	2.72135	2.61218	0.973583	0.719472	3473.65	1905.47
74.6334	2.71268	2.61248	0.957658	0.719607	3473.74	1905.55
74.5076	2.69794	2.61559	0.946851	0.715737	3474.51	1905.81
74.2927	2.68329	2.619	0.948331	0.708752	3475.82	1905.79
74.0883	2.67679	2.61736	0.95899	0.700933	3479.51	1905.71
74.1029	2.67517	2.61496	0.968044	0.694589	3482.24	1906.44
74.3955	2.67799	2.6128	0.972919	0.694266	3482.06	1907.61
74.7634	2.6844	2.61125	0.972221	0.701418	3479.43	1908.61
74.8286	2.69284	2.61022	0.965341	0.71348	3477	1908.83
74.8227	2.70038	2.61047	0.951515	0.720323	3476.12	1908.46
75.0349	2.70565	2.6144	0.938521	0.724931	3475.75	1907.52
75.337	2.70919	2.6217	0.931378	0.732939	3475.64	1907.22
75.3278	2.7124	2.63009	0.934113	0.740906	3475.64	1907.96
74.706	2.71839	2.63623	0.948538	0.740788	3475.64	1909.59
73.5895	2.73362	2.63598	0.972533	0.72025	3475.64	1911.36
73.0299	2.7497	2.62696	0.98799	0.685569	3476.1	1912.86
72.6212	2.76035	2.61817	0.992262	0.655233	3479.43	1914.28
72.2161	2.7686	2.61369	0.99047	0.632815	3484.07	1915.97
71.7488	2.77864	2.615	0.987486	0.615456	3488.94	1918.27
71.2806	2.79343	2.62095	0.986628	0.597405	3493.91	1921.29
71.3792	2.80437	2.62638	0.985529	0.584843	3502.2	1923.66
71.8517	2.83276	2.62983	0.97955	0.585141	3508.61	1925.88
72.2235	2.87464	2.63046	0.973675	0.594255	3511.41	1928.56
72.3636	2.93262	2.62838	0.971742	0.606337	3512.98	1932.49
72.3485	2.9986	2.62423	0.975082	0.615606	3516.84	1937.8
72.4787	3.04484	2.61911	0.980956	0.618095	3526.47	1943.54
73.6288	2.98151	2.61393	0.976787	0.633813	3540.28	1952.22
74.9918	2.8423	2.61226	0.965735	0.668407	3551.22	1957.28
76.6291	2.66545	2.61471	0.954785	0.726388	3561.69	1957.47
78.231	2.49492	2.62033	0.950562	0.800284	3572.28	1952.49
79.3296	2.3668	2.62659	0.957703	0.875632	3580.98	1942.48
79.6971	2.27601	2.62758	0.975181	0.938831	3578.34	1926.32
79.5942	2.21715	2.62276	0.987068	0.966337	3560.91	1913.01
79.8593	2.16861	2.61766	0.991024	0.975236	3514.46	1897.86
80.4553	2.1371	2.61583	0.991872	0.977461	3458.82	1881.53
80.9147	2.12739	2.6183	0.993789	0.980209	3413.15	1865.6
80.4321	2.13549	2.62281	0.997757	0.983246	3385.37	1851.59
78.7844	2.15139	2.62659	0.999446	0.965674	3371.72	1838.93
78.2702	2.16721	2.62761	0.999859	0.934457	3365.12	1830.92
78.9103	2.18165	2.62684	0.9999	0.916117	3364.11	1827.24
80.1976	2.19263	2.62606	0.9999	0.922804	3367.07	1826.59
81.3203	2.19773	2.627	0.9999	0.952471	3372.3	1827.49
81.2474	2.19387	2.63021	0.9999	0.979673	3378.21	1829.64
80.4006	2.18137	2.63127	0.9999	0.985945	3383.81	1832.33
79.5737	2.16679	2.63026	0.9999	0.980253	3388.07	1834.92
78.9242	2.15283	2.62851	0.9999	0.965213	3390.37	1837.06
78.4234	2.13996	2.62803	0.9999	0.942186	3391.01	1839.23
77.9232	2.12754	2.63086	0.9999	0.912238	3391.16	1842.5
77.555	2.13099	2.63301	0.9999	0.888603	3391.17	1843.54
77.8436	2.17224	2.63048	0.999877	0.87448	3388.99	1841.6
78.1951	2.23158	2.62681	0.999705	0.876113	3386.74	1838.68
78.3086	2.29709	2.62402	0.998955	0.887296	3385.09	1836.08
78.0288	2.35765	2.62351	0.997441	0.895767	3384.02	1834.72
77.2947	2.39797	2.62658	0.995879	0.8857	3382.93	1835.23
76.5451	2.43826	2.63206	0.996564	0.853601	3383.93	1838.99
75.7231	2.47523	2.63707	0.998041	0.816935	3386.71	1843.67
74.7071	2.51108	2.6398	0.998435	0.775166	3393.33	1848.39
73.6098	2.54402	2.63964	0.997187	0.72951	3403.32	1854.3
72.7252	2.56874	2.63725	0.995228	0.683809	3413.77	1863.49
72.2076	2.579	2.63552	0.9959	0.645349	3420.51	1872.23
72.0849	2.5754	2.63488	0.99796	0.62207	3428.46	1878.26
72.3393	2.56826	2.636	0.999077	0.613358	3435.3	1883.24
72.8921	2.56249	2.63677	0.99767	0.618918	3440.82	1886.9
73.6042	2.55987	2.63544	0.992752	0.636874	3445.49	1888.67
74.2793	2.55834	2.63259	0.984091	0.663118	3449.81	1888.32
74.4107	2.55462	2.62796	0.978312	0.687578	3451.18	1885.11
74.2521	2.54992	2.62522	0.979814	0.698524	3451.07	1883.7
73.9973	2.54751	2.62407	0.984155	0.697453	3450.38	1883.68
73.7269	2.54849	2.62285	0.98717	0.688729	3449.61	1884.09
73.4208	2.55195	2.61954	0.986653	0.677346	3448.92	1883.96
72.9571	2.55517	2.61468	0.988219	0.662623	3448.01	1883.42
72.5757	2.55874	2.61263	0.992878	0.647309	3446.26	1883.64
72.7342	2.5632	2.61425	0.996	0.636308	3444.94	1883.78
73.2917	2.56536	2.61703	0.995587	0.636626	3444.48	1883.48
73.9141	2.56147	2.61905	0.991424	0.651342	3444.73	1882.08
74.1895	2.54839	2.62056	0.985331	0.676474	3445	1878.41
73.3727	2.53161	2.62411	0.984843	0.681386	3444.44	1875.06
72.1649	2.51768	2.62576	0.989375	0.659435	3442.53	1872.92
71.0147	2.5125	2.62405	0.99472	0.622805	3439.75	1871.98
70.4568	2.51664	2.62027	0.998496	0.584739	3436.34	1872.02
70.8798	2.52639	2.61768	0.999872	0.559334	3432.55	1872.83
72.0577	2.53301	2.62177	0.999656	0.566405	3429.34	1874.55
73.4558	2.53455	2.62438	0.996946	0.604448	3427.13	1875.82
74.4282	2.53521	2.62528	0.99066	0.651009	3425.34	1876.3
74.7499	2.538	2.62313	0.981112	0.690584	3423.93	1876.28
74.3802	2.54412	2.61858	0.970699	0.710741	3423.14	1876.33
73.4605	2.55248	2.61461	0.963977	0.703928	3423.36	1877.15
72.6146	2.5603	2.61068	0.969773	0.673235	3424.23	1878.2
71.8299	2.56816	2.61274	0.981895	0.638276	3425.51	1877.84
71.5271	2.57635	2.61796	0.992243	0.609937	3427.15	1877.24
71.6202	2.58481	2.6257	0.998094	0.593479	3430.19	1876.95
71.9608	2.59325	2.63442	0.999739	0.591164	3435.03	1877.26
72.9128	2.6011	2.63703	0.999447	0.604959	3438.79	1878.47
73.9027	2.61476	2.6333	0.995221	0.637304	3440.73	1880.05
74.5461	2.62292	2.62868	0.985045	0.671241	3442.36	1881.64
74.8761	2.61698	2.62654	0.971855	0.700736	3445.28	1883.33
74.9437	2.59668	2.62797	0.96236	0.72057	3449.22	1884.87
74.841	2.56917	2.63115	0.964744	0.727335	3452.25	1885.68
75.4717	2.53489	2.62575	0.972998	0.733612	3453.8	1885.51
76.18	2.50889	2.61686	0.967991	0.751573	3451.29	1883.74
76.2626	2.48653	2.61403	0.956013	0.773709	3446.59	1880.87
75.7866	2.46967	2.61727	0.948828	0.784589	3440.24	1877.72
75.1108	2.46196	2.62376	0.955091	0.773384	3432.22	1874.55
74.6787	2.46712	2.63152	0.972253	0.745189	3421.99	1869.89
75.1354	2.48498	2.63223	0.981319	0.731818	3414.97	1865.53
75.0941	2.50613	2.63332	0.983635	0.730857	3410.47	1862.46
74.6985	2.52429	2.63522	0.984962	0.729427	3408.61	1860.81
74.4072	2.539	2.6368	0.988154	0.722297	3408.74	1860.32
74.7779	2.55422	2.63611	0.992403	0.71353	3409.84	1860.49
75.9258	2.5739	2.63159	0.98908	0.727183	3412.72	1861.21
76.7148	2.59494	2.62406	0.976124	0.763443	3416.92	1862.2
77.3461	2.61565	2.62021	0.961834	0.803004	3420.99	1863.27
77.8017	2.63653	2.6218	0.951962	0.837776	3424.57	1864.78
78.1556	2.6578	2.62782	0.94966	0.865289	3427.98	1867.03
78.7173	2.6783	2.63446	0.954076	0.889175	3432.32	1869.93
78.9969	2.68984	2.63588	0.961088	0.91287	3437.23	1877.42
78.9484	2.69384	2.63377	0.965722	0.929743	3441.14	1885.61
78.3726	2.69642	2.62949	0.963502	0.929493	3443.98	1891.92
77.3992	2.70184	2.62458	0.954015	0.906574	3446.8	1896.04
76.4202	2.71055	2.62069	0.941102	0.862934	3451.01	1898.96
76.1877	2.7106	2.61971	0.937522	0.821135	3456.69	1900.92
77.3552	2.68916	2.62561	0.943657	0.81466	3461.16	1900.8
78.5475	2.66104	2.63155	0.952051	0.843973	3463.05	1899.03
79.5202	2.63208	2.63648	0.963066	0.895358	3463.28	1896.92
80.1728	2.60795	2.63949	0.976071	0.947034	3462.66	1895.67
80.3701	2.59482	2.63883	0.987565	0.972596	3461.14	1895.98
79.3402	2.58762	2.6349	0.995644	0.970696	3456.88	1895.19
77.9007	2.58903	2.63275	0.998641	0.942007	3452.75	1893.49
76.5271	2.59815	2.63399	0.999361	0.888094	3448.87	1891.9
75.715	2.60884	2.63593	0.998282	0.827506	3445.45	1890.9
75.76	2.6133	2.63465	0.994571	0.784148	3442.44	1890.59
76.2921	2.60596	2.62906	0.986298	0.773114	3438.75	1890.66
76.6598	2.5963	2.62269	0.975783	0.78845	3436.92	1890.94
77.5161	2.58962	2.62258	0.965368	0.81474	3438.64	1890.8
78.95	2.57476	2.62672	0.960435	0.852144	3442.41	1890.09
80.4829	2.54642	2.63111	0.964761	0.898739	3446.18	1888.55
81.1839	2.50856	2.6311	0.978817	0.947868	3448.01	1885.75
81.2241	2.46891	2.62367	0.990908	0.976071	3447.59	1880.99
81.1131	2.44193	2.62012	0.994116	0.986669	3440.49	1875.14
81.3186	2.42578	2.62117	0.993016	0.989652	3431.29	1867.59
81.9304	2.41437	2.62523	0.991276	0.989926	3422.68	1860.08
82.8218	2.40165	2.63017	0.991586	0.989952	3415.11	1855.09
83.68	2.38667	2.63524	0.994588	0.989806	3404.56	1854.71
83.9714	2.37314	2.63993	0.997323	0.989509	3395.27	1855.47
83.417	2.36503	2.64053	0.998599	0.98924	3388.37	1854.51
82.5689	2.36341	2.63651	0.998694	0.989147	3383.35	1852.41
81.8617	2.36675	2.6308	0.998132	0.989283	3379.59	1849.66
81.5321	2.37147	2.62846	0.997551	0.989579	3376.62	1846.38
81.8333	2.37284	2.62971	0.997848	0.989702	3375.06	1841.77
81.6292	2.37146	2.62653	0.998106	0.989639	3374.16	1837.22
81.3744	2.3704	2.62325	0.996844	0.989457	3373.82	1834.88
80.8842	2.37037	2.62324	0.994461	0.987822	3374.13	1834.23
80.1324	2.37105	2.62737	0.992542	0.98404	3374.92	1834.11
79.7534	2.37143	2.63195	0.99393	0.979489	3375.42	1833.78
80.0303	2.37135	2.6261	0.996491	0.980664	3375.24	1831.59
80.6509	2.37115	2.61792	0.994224	0.984761	3374.72	1828.32
81.4271	2.37093	2.61194	0.987	0.988316	3374.39	1825.79
82.0475	2.37066	2.61033	0.978836	0.989927	3374.38	1825.54
82.248	2.37048	2.61281	0.975783	0.989993	3374.54	1827.8
82.4368	2.37178	2.6159	0.981255	0.989998	3374.69	1826.75
82.5196	2.38207	2.61798	0.987329	0.99	3374.45	1823.49
82.4841	2.3976	2.61889	0.991265	0.99	3373.82	1822.99
82.3272	2.41057	2.61889	0.993861	0.989996	3372.97	1825.36
82.1617	2.41451	2.6194	0.996098	0.989967	3372.27	1829.34
82.2514	2.40729	2.62333	0.998028	0.989869	3372.19	1833.09
81.4331	2.39607	2.62608	0.998664	0.98968	3372.64	1833.44
80.6527	2.38912	2.6284	0.999002	0.989599	3372.85	1831.32
80.6708	2.38429	2.6299	0.999123	0.989666	3372.78	1828.83
81.4814	2.38026	2.63017	0.998325	0.989846	3372.52	1827.16
82.5462	2.37644	2.62892	0.995847	0.990161	3372.22	1826.69
82.9035	2.37315	2.6264	0.99231	0.991075	3371.94	1826.84
81.9685	2.36702	2.62002	0.992638	0.992526	3371.7	1827.08
80.8341	2.36069	2.61693	0.992153	0.992318	3371.42	1825.17
80.3554	2.3617	2.61658	0.986915	0.990232	3371.07	1822.55
80.6988	2.37779	2.6188	0.97539	0.987513	3370.57	1820.68
81.1966	2.41418	2.6248	0.959438	0.98668	3369.8	1820.19
81.5014	2.44831	2.62608	0.949669	0.988436	3369	1821.09
81.0281	2.47253	2.62394	0.943085	0.988135	3369.49	1823.37
79.9015	2.48814	2.61915	0.938963	0.979797	3371.24	1826.85
78.6078	2.5017	2.61536	0.936024	0.956938	3374.26	1834.1
77.7877	2.51919	2.61572	0.933646	0.919932	3378.3	1846.16
78.1162	2.53788	2.6183	0.934197	0.890193	3382.3	1856.01
78.9463	2.55647	2.61647	0.934281	0.896496	3386.34	1856.17
79.8199	2.56745	2.61375	0.931297	0.922721	3390.42	1852.93
79.9676	2.56842	2.61273	0.927992	0.947778	3396.78	1850.35
79.2712	2.55966	2.61493	0.927579	0.955752	3404.77	1850.03
78.2981	2.54397	2.62018	0.932507	0.939411	3410.84	1851.14
77.5654	2.52738	2.6212	0.939921	0.905009	3412.62	1852.59
77.7279	2.51266	2.62346	0.94185	0.878456	3413	1855.26
78.2865	2.49813	2.62429	0.937348	0.875042	3412.9	1856.95
78.6811	2.48238	2.62338	0.928372	0.890937	3412.6	1856.97
78.5496	2.46507	2.62115	0.918377	0.91158	3411.94	1855.57
78.0568	2.44819	2.61777	0.911771	0.912717	3410.09	1853.83
77.5283	2.43793	2.61931	0.910697	0.890736	3405.27	1851.11
77.0497	2.43802	2.62229	0.914955	0.865367	3401.16	1845.07
76.7272	2.44739	2.62559	0.924404	0.840853	3397.57	1839.28
76.5335	2.46032	2.62742	0.935835	0.821125	3394.28	1836.27
76.4433	2.46906	2.62595	0.944057	0.810202	3391.14	1836.84
77.3209	2.47274	2.62253	0.944686	0.815246	3387.44	1837.71
77.9455	2.48704	2.62043	0.942571	0.839051	3385.37	1839.46
78.254	2.50943	2.61495	0.941637	0.869214	3384.36	1842.62
78.2755	2.53312	2.61015	0.940726	0.891094	3384.02	1845.52
78.1803	2.55452	2.61063	0.939107	0.897751	3384.53	1846.87
78.3251	2.57816	2.61819	0.938942	0.897613	3386.99	1847.03
78.5638	2.5884	2.63157	0.94796	0.902463	3396.2	1848.46
78.8728	2.5905	2.64032	0.961054	0.914714	3409.12	1853.63
79.0674	2.58693	2.64569	0.973026	0.928704	3419.79	1860.28
79.0798	2.58426	2.64669	0.982327	0.939577	3426.43	1866.13
78.9232	2.59059	2.64198	0.988727	0.943452	3430.1	1869.32
78.6026	2.61136	2.63548	0.985533	0.936223	3432.09	1869.35
78.3439	2.60598	2.62823	0.965235	0.922128	3432.3	1868.62
78.0418	2.56074	2.62771	0.943896	0.906526	3430.69	1867.75
77.7497	2.49077	2.63138	0.935261	0.890465	3427.36	1866.41
77.5452	2.42143	2.63538	0.944925	0.875145	3421.04	1863.99
77.5092	2.38185	2.63668	0.966694	0.863014	3408.76	1859.78
78.3489	2.37623	2.6322	0.978227	0.870067	3396.78	1853.51
79.4189	2.3765	2.62506	0.979324	0.899928	3387.51	1847.13
80.0313	2.37375	2.6201	0.978252	0.936364	3379.17	1842.06
79.8347	2.36583	2.61885	0.979593	0.962433	3372.47	1839.03
78.7709	2.35491	2.62098	0.984854	0.962702	3368.84	1838.24
77.1597	2.3466	2.62545	0.991337	0.924897	3368.05	1839.32
75.8242	2.34101	2.62205	0.99642	0.855998	3367.6	1841.89
75.202	2.33978	2.61863	0.998332	0.797054	3368.94	1843.73
75.077	2.34311	2.6176	0.99811	0.757109	3370.98	1844.31
75.2219	2.34869	2.62004	0.99737	0.73897	3372.57	1843.86
75.5225	2.35195	2.62583	0.997753	0.741452	3372.94	1843.2
76.2898	2.35049	2.63302	0.999097	0.76087	3372.44	1842.4
76.3885	2.34923	2.63964	0.999695	0.780873	3371.74	1843.15
76.1513	2.35076	2.64473	0.999884	0.791428	3371.12	1844.17
75.7195	2.35481	2.64691	0.9999	0.788296	3370.61	1844.51
75.2997	2.36008	2.64611	0.9999	0.773168	3370.13	1843.78
75.4598	2.36537	2.64616	0.9999	0.757473	3369.59	1842.72
75.3702	2.36914	2.64778	0.9999	0.753925	3369.2	1841.58
75.471	2.37473	2.65048	0.9999	0.754253	3367.84	1840.05
75.7568	2.38045	2.65049	0.999789	0.758424	3365.02	1838.35
76.2345	2.38551	2.64751	0.998636	0.769186	3361.19	1836.69
76.906	2.3895	2.64447	0.994914	0.79032	3357.65	1835.27
77.3924	2.38347	2.64302	0.987378	0.81861	3356.12	1834.59
77.8986	2.38147	2.64353	0.983312	0.846867	3358.17	1834.52
78.1017	2.37299	2.64559	0.985682	0.870382	3363.28	1834.94
77.9664	2.35402	2.64877	0.991776	0.883373	3368.51	1836.32
77.5423	2.32159	2.6518	0.997506	0.881203	3370.9	1839.43
76.869	2.27081	2.65185	0.99971	0.86189	3369.09	1845.32
77.3163	2.23226	2.64876	0.999872	0.846425	3365.65	1851.16
77.8238	2.2825	2.64219	0.9999	0.851191	3362.53	1849.29
78.0896	2.39859	2.63657	0.999873	0.866779	3360.84	1845.01
77.6892	2.53084	2.63279	0.999829	0.877056	3362.57	1843.02
76.2385	2.62237	2.62947	0.9998	0.863147	3369.36	1846.37
73.9468	2.65806	2.6286	0.9998	0.806448	3377.13	1854.23
72.1353	2.70626	2.63137	0.99987	0.714452	3393.31	1866.88
71.7398	2.75987	2.63696	0.999827	0.644921	3415.67	1879.92
72.9383	2.79182	2.6431	0.999075	0.62036	3444.86	1895.39
74.9912	2.78357	2.64576	0.997377	0.645237	3478.04	1913.42
76.068	2.73893	2.63917	0.995223	0.705845	3506.55	1929.18
75.5761	2.71897	2.63096	0.994487	0.75264	3535.93	1941.05
74.9359	2.71656	2.62573	0.99326	0.756114	3557.16	1945.92
74.6779	2.70653	2.6246	0.989883	0.740207	3566.76	1946.19
74.6222	2.68313	2.62558	0.985333	0.723223	3565.91	1943
74.2641	2.65383	2.62588	0.981971	0.713986	3558.99	1937.22
73.4009	2.63368	2.62671	0.981954	0.697737	3552.11	1931.98
72.9267	2.62976	2.62571	0.986712	0.671666	3542.29	1928.96
73.4204	2.63155	2.62436	0.99101	0.658011	3534.99	1926.4
74.6187	2.63134	2.6251	0.991317	0.669373	3531.32	1923.68
76.0501	2.62121	2.62804	0.987778	0.708697	3530.37	1920.97
77.193	2.59412	2.6302	0.984973	0.767426	3529.5	1919.25
77.601	2.55843	2.63166	0.988717	0.819864	3527.03	1918.68
77.4726	2.52427	2.62721	0.993477	0.846974	3524.19	1916.96
76.8999	2.50105	2.62359	0.996695	0.848515	3520.41	1913.63
76.3072	2.49248	2.62327	0.998192	0.831354	3514.95	1909.31
75.9506	2.49703	2.62597	0.998856	0.805237	3507.12	1904.96
75.0755	2.5058	2.62869	0.999571	0.777608	3496.38	1901.02
74.3375	2.50258	2.6296	0.999834	0.746565	3490.03	1898.28
73.9699	2.4799	2.62926	0.9999	0.714695	3487.18	1896.9
74.0965	2.44089	2.63061	0.9999	0.694783	3486.95	1897.25
74.6812	2.38799	2.63484	0.9999	0.694745	3488.8	1899.33
75.5307	2.32414	2.64094	0.9999	0.715024	3492.56	1902.63
76.3272	2.28409	2.6463	0.9999	0.746822	3498.04	1905.23
77.2038	2.28563	2.64839	0.9999	0.790387	3505.28	1907.97
77.4695	2.33462	2.64671	0.9999	0.825481	3510.95	1910.04
77.2167	2.43515	2.64444	0.9999	0.843705	3514.91	1911.64
76.7586	2.57385	2.64457	0.9999	0.842668	3517.89	1913.22
76.2884	2.70126	2.64663	0.9999	0.824235	3520.16	1914.75
76.1449	2.76663	2.65188	0.9999	0.803984	3523.4	1917.11
75.9189	2.78285	2.65425	0.99982	0.790285	3527.23	1919.39
75.7027	2.77761	2.65307	0.99894	0.779231	3534.02	1921.76
75.6736	2.76778	2.6483	0.995634	0.770388	3543.38	1924.05
75.9553	2.75913	2.64031	0.987435	0.766583	3552.42	1925.85
75.9664	2.75701	2.6298	0.96871	0.771202	3555.92	1927.25
76.194	2.76006	2.62025	0.94668	0.777669	3555.36	1928.43
76.3906	2.76505	2.61266	0.928537	0.785724	3553.54	1929.16
76.6082	2.77132	2.61134	0.917333	0.795548	3550.87	1929.5
76.8748	2.77973	2.61783	0.914801	0.80689	3547.02	1929.77
77.0488	2.79285	2.62729	0.922087	0.818637	3541.33	1930.53
77.2029	2.81169	2.63876	0.937209	0.829316	3537.48	1931.58
77.2689	2.82574	2.64329	0.950667	0.836954	3538.61	1932.28
77.1956	2.83626	2.64527	0.962699	0.840576	3544.21	1932.83
77.0803	2.84624	2.64563	0.97294	0.840043	3551.73	1933.44
77.0987	2.85955	2.6438	0.980328	0.836829	3557.86	1934.38
77.389	2.88109	2.64397	0.98184	0.838125	3561.18	1936.27
77.6332	2.90083	2.64439	0.976721	0.847244	3564.37	1938.41
77.5258	2.90941	2.64369	0.971212	0.855483	3568.87	1941.85
77.0678	2.90688	2.64163	0.966449	0.854225	3573.43	1946.08
76.5686	2.89768	2.63884	0.960041	0.840098	3577.16	1949.85
76.6615	2.88958	2.63695	0.946264	0.818036	3580.45	1951.36
77.6869	2.88621	2.64241	0.937749	0.824284	3582.16	1948.4
78.8945	2.87337	2.64737	0.943631	0.864237	3583.16	1943.77
79.617	2.84962	2.64865	0.959464	0.91295	3583.16	1940.19
79.5642	2.81612	2.64655	0.978655	0.950022	3580.84	1938.59
78.8241	2.77926	2.64349	0.993879	0.960366	3575.01	1938.47
78.1062	2.76056	2.64317	0.998076	0.935238	3566.43	1937.53
77.9011	2.75789	2.64158	0.994579	0.903765	3559.97	1934.75
78.2695	2.76296	2.63835	0.984396	0.889891	3556.04	1932.19
78.9941	2.77388	2.63438	0.973338	0.898992	3552.85	1929.84
79.6683	2.78675	2.6311	0.968701	0.926516	3549.31	1927.31
79.7928	2.79498	2.63017	0.977239	0.959076	3545.62	1924.24
79.591	2.7878	2.63276	0.990436	0.972991	3543.19	1922.74
79.7535	2.7741	2.63389	0.99673	0.975045	3542.17	1922.81
80.0183	2.76178	2.63288	0.998166	0.97634	3541.9	1923.14
79.902	2.75282	2.62931	0.994433	0.976243	3541.94	1923.22
79.0551	2.74684	2.62461	0.985703	0.967609	3541.83	1922.87
77.6869	2.74341	2.62493	0.975335	0.936263	3540.82	1922.16
76.5539	2.74529	2.62948	0.978225	0.879116	3538.53	1921.68
76.4161	2.7509	2.63414	0.985836	0.833792	3536.17	1921.73
76.6831	2.75863	2.63794	0.991158	0.811409	3534.12	1922.21
76.9452	2.76705	2.6405	0.992317	0.811141	3532.73	1923.16
77.0868	2.77511	2.64177	0.992165	0.822507	3532.37	1924.69
77.0955	2.78154	2.64177	0.992892	0.830798	3533.56	1925.74
77.4108	2.78216	2.63727	0.989248	0.837383	3539.59	1926.62
77.8812	2.78009	2.63106	0.976884	0.852071	3545.59	1927.91
77.927	2.77827	2.6271	0.960442	0.867855	3549.01	1929.07
77.1852	2.7789	2.62845	0.946863	0.871097	3549.43	1929.65
76.0172	2.7824	2.63556	0.942121	0.844437	3549.54	1930.22
75.4516	2.78595	2.63954	0.948789	0.801607	3550.02	1930.66
75.8602	2.78239	2.63874	0.953319	0.775999	3551.65	1931.03
76.6893	2.76787	2.63631	0.952205	0.778944	3554.05	1930.64
77.4951	2.74322	2.6354	0.948467	0.807102	3555.97	1929.25
77.9855	2.7138	2.63801	0.949274	0.845815	3555.86	1926.87
77.9617	2.69367	2.64118	0.961296	0.871388	3553.13	1923.1
77.7863	2.69282	2.64281	0.977039	0.878052	3548.76	1920.12
77.3315	2.7047	2.64255	0.988875	0.870708	3543.48	1918.44
76.5824	2.71957	2.64223	0.992971	0.849813	3537.5	1917.1
75.6923	2.73016	2.64347	0.989	0.816881	3531.73	1915.5
75.0274	2.73547	2.64663	0.981161	0.776009	3528.26	1914.27
74.7495	2.74378	2.64595	0.983846	0.745378	3527.35	1914.57
74.5914	2.75568	2.64021	0.990458	0.726359	3527.46	1915.57
74.1856	2.7654	2.63212	0.992239	0.712347	3529.52	1917.02
73.6724	2.77052	2.62508	0.986747	0.697366	3533.72	1918.59
73.4421	2.77208	2.62308	0.977081	0.679117	3539.39	1920.09
73.7399	2.7775	2.63248	0.974041	0.669396	3544.08	1921.94
74.2875	2.79017	2.64602	0.981096	0.677739	3548.37	1924.78
74.6788	2.80029	2.65364	0.989177	0.69341	3552.2	1927.3
75.1999	2.80554	2.65399	0.99291	0.714603	3555.53	1929.28
75.8227	2.80627	2.64836	0.988718	0.738608	3557.98	1930.49
76.0027	2.80507	2.63989	0.975432	0.7602	3558.92	1930.63
75.2735	2.80883	2.63503	0.958642	0.766505	3559.32	1929.3
73.9389	2.81718	2.63204	0.957783	0.744694	3559.6	1929.24
72.7645	2.82763	2.62622	0.969716	0.700759	3559.97	1929.95
72.1029	2.8352	2.61896	0.985572	0.652922	3560.44	1930.63
71.9547	2.83498	2.61374	0.996163	0.619758	3561.06	1930.64
71.804	2.82523	2.61229	0.999674	0.603606	3562.23	1930.34
71.6931	2.81167	2.61935	0.9999	0.597661	3563.11	1929.69
71.6664	2.79695	2.62708	0.9999	0.593669	3563.61	1928.57
71.6719	2.78013	2.63356	0.9999	0.591569	3563.76	1926.67
71.5072	2.75908	2.63833	0.9999	0.589395	3562.94	1924.23
70.893	2.73218	2.64205	0.9999	0.582643	3559.99	1922.09
70.1763	2.71488	2.64486	0.9999	0.564774	3554.61	1920.95
70.1975	2.71536	2.64363	0.9999	0.548101	3550.03	1919.7
70.8927	2.72668	2.63922	0.9999	0.545483	3545.16	1918.13
71.7556	2.7457	2.63576	0.9999	0.559287	3539.72	1916.27
72.2376	2.76902	2.63658	0.9999	0.584056	3534.72	1914.22
72.0872	2.79058	2.64031	0.9999	0.604823	3533.78	1912.08
71.3744	2.78814	2.64314	0.9999	0.601807	3536.16	1910.89
70.3763	2.77336	2.64421	0.9999	0.581156	3538.45	1911.8
69.6885	2.76053	2.6442	0.9999	0.553933	3540.43	1914.11
69.6165	2.75523	2.64373	0.9999	0.530876	3542.63	1916.88
70.1401	2.7547	2.64282	0.9999	0.520985	3545.8	1919.1
70.9313	2.75318	2.6375	0.9999	0.533103	3548.35	1918.96
71.3382	2.74985	2.63089	0.9999	0.555484	3548.51	1916.78
71.1419	2.74564	2.62764	0.9999	0.569254	3546.36	1915.12
70.6277	2.74087	2.62888	0.9999	0.568832	3542.44	1914.56
70.2055	2.73612	2.63321	0.9999	0.556653	3537.8	1914.85
70.2374	2.73262	2.63649	0.9999	0.543554	3533.96	1915.21
70.9596	2.73626	2.63467	0.9999	0.545966	3530.25	1915.71
71.8295	2.74468	2.63082	0.999676	0.562977	3528.29	1915.31
72.5954	2.7502	2.62845	0.997472	0.590206	3527.44	1913.9
72.9996	2.74903	2.6301	0.993303	0.618404	3527.14	1913.48
72.8516	2.74144	2.63689	0.989052	0.636328	3526.98	1916.1
72.1996	2.73351	2.64675	0.990547	0.634198	3526.84	1917.63
71.7832	2.73054	2.65294	0.99546	0.617654	3526.75	1917.3
72.0739	2.73054	2.65365	0.998557	0.606806	3526.61	1916.71
73.0502	2.73129	2.64973	0.999031	0.613521	3526.2	1915.77
74.3485	2.73111	2.643	0.997004	0.642296	3525.37	1914.77
75.2949	2.72944	2.63579	0.992877	0.688222	3524.08	1914.9
75.5469	2.72734	2.63292	0.988503	0.728298	3523.03	1916.54
75.4386	2.72538	2.63331	0.987868	0.747533	3522.5	1917.33
75.0298	2.72338	2.63451	0.988665	0.748521	3522.11	1917.25
74.3479	2.72126	2.63518	0.988926	0.734346	3521.27	1916.14
73.4915	2.71899	2.63487	0.988153	0.70857	3519.49	1913.98
72.8859	2.71663	2.63429	0.990706	0.674258	3517.16	1911.72
72.8481	2.71617	2.63322	0.995523	0.651806	3515.94	1910.8
72.9216	2.71408	2.63167	0.998636	0.641548	3515.32	1911.86
73.0847	2.70907	2.63098	0.999857	0.640763	3515.18	1912.57
73.3653	2.70058	2.6326	0.9999	0.646902	3515.37	1911.66
73.774	2.68891	2.63751	0.9999	0.658293	3515.64	1909.64
73.9525	2.67932	2.64295	0.9999	0.670479	3514.67	1908.52
73.6267	2.67397	2.64696	0.9999	0.676146	3512.05	1906.85
72.9685	2.67065	2.64967	0.9999	0.669125	3509.09	1906.09
72.4519	2.66818	2.65012	0.9999	0.651385	3505.41	1903.89
72.5165	2.66602	2.64763	0.9999	0.631738	3500.78	1898.46
73.2067	2.66429	2.64311	0.9999	0.629245	3496.9	1893.73
74.2859	2.66318	2.63963	0.999462	0.654393	3494.84	1892.19
75.4108	2.66744	2.63907	0.996801	0.693036	3493.22	1891.05
76.1695	2.6705	2.64021	0.991539	0.736579	3491.91	1889.84
76.3624	2.66551	2.64175	0.9859	0.773308	3491.17	1888.57
76.0323	2.64763	2.64267	0.983786	0.790318	3491.48	1887.55
75.3977	2.61985	2.6419	0.985225	0.779934	3492.21	1887.12
74.9187	2.60012	2.64026	0.983878	0.75733	3492.08	1889.07
74.597	2.58988	2.63895	0.983515	0.735221	3490.84	1892.43
74.2163	2.58653	2.6379	0.986287	0.716249	3488.38	1895.63
73.6595	2.58624	2.63623	0.992065	0.698846	3484.91	1897.14
73.1618	2.58569	2.63212	0.996909	0.678452	3481.34	1896.1
73.8566	2.58237	2.62948	0.997634	0.668144	3478.7	1893.6
75.4591	2.57688	2.63039	0.995224	0.690446	3476.63	1891.27
77.2293	2.5719	2.63411	0.991565	0.74817	3474.81	1886.95
78.3326	2.5698	2.63793	0.988754	0.821488	3473.62	1882.48
78.094	2.57202	2.63865	0.987942	0.876155	3473.83	1881.82
76.7861	2.57637	2.63757	0.984024	0.876883	3475.38	1884.64
75.4841	2.57423	2.64017	0.978612	0.834238	3476.42	1884.84
74.6638	2.56419	2.64518	0.980074	0.77733	3477.13	1883.88
74.3803	2.55221	2.64969	0.9871	0.731903	3477.18	1884.02
74.6197	2.5442	2.65136	0.995443	0.71308	3476.2	1885.64
75.4133	2.54269	2.64957	0.999835	0.717873	3473.79	1885.86
76.2153	2.54616	2.6452	0.999888	0.745056	3471.23	1884.2
76.9263	2.54589	2.64046	0.9999	0.782066	3467.93	1883.72
77.6137	2.5408	2.63694	0.9999	0.818634	3464.54	1884.58
78.2784	2.53217	2.6358	0.9999	0.853976	3461.28	1885.65
78.8709	2.52316	2.6376	0.999882	0.89087	3458.19	1885.05
79.2794	2.52006	2.64163	0.999739	0.922428	3455.59	1880.29
79.3169	2.52246	2.64345	0.999459	0.944135	3452.98	1875.84
79.1681	2.52552	2.6426	0.999228	0.952448	3450.99	1873.02
78.9301	2.52635	2.64062	0.999002	0.949278	3449.74	1872.18
78.6705	2.52356	2.63917	0.9983	0.93835	3449.16	1873.21
78.4228	2.51763	2.63951	0.996218	0.924215	3449.03	1875.59
78.2471	2.5107	2.64369	0.993489	0.910968	3449.17	1876.28
78.29	2.50373	2.64671	0.993832	0.902427	3449.34	1875.79
78.6633	2.4985	2.64776	0.996062	0.904481	3449.48	1875.35
79.1681	2.49661	2.64767	0.998376	0.919059	3449.39	1875.1
79.47	2.49894	2.64781	0.999271	0.942305	3448.45	1874.75
79.2217	2.50463	2.64873	0.999093	0.957459	3444.69	1874.27
78.9621	2.5108	2.64918	0.998999	0.952788	3441.12	1873.82
79.1294	2.51564	2.64732	0.998821	0.946344	3439.55	1873.2
79.7105	2.51909	2.64384	0.998551	0.948621	3439.13	1872.27
80.4276	2.52142	2.64021	0.99834	0.96119	3439.36	1871.71
80.7979	2.52313	2.63813	0.99845	0.976552	3440.43	1872.83
80.3457	2.52642	2.63702	0.998804	0.985133	3442.85	1875.11
79.7631	2.52849	2.63658	0.998958	0.983607	3444.37	1876.39
79.3981	2.52864	2.63468	0.999087	0.974827	3444.95	1876.75
79.4411	2.52773	2.63116	0.99913	0.965735	3444.92	1876.19
79.942	2.52745	2.62656	0.998511	0.96363	3444.66	1874.81
80.7593	2.53024	2.62137	0.99552	0.972928	3444.2	1872.83
81.6264	2.53532	2.62108	0.991671	0.982984	3443.37	1871.17
82.5153	2.5391	2.62415	0.991498	0.988111	3442.57	1870.89
83.0245	2.54078	2.62775	0.994133	0.989596	3442.01	1871.56
82.9109	2.54059	2.63083	0.997453	0.989326	3441.79	1872.1
82.19	2.53956	2.63396	0.999	0.989088	3441.95	1870.94
81.5798	2.53909	2.63772	0.999	0.989017	3442.76	1865.65
81.6378	2.53998	2.64287	0.999	0.989003	3444.03	1864.11
82.0009	2.54283	2.64741	0.999	0.989001	3444.97	1866.1
82.3424	2.54816	2.64999	0.999	0.989001	3445.3	1868.92
82.4468	2.55599	2.64963	0.999	0.989001	3445.06	1870.78
82.3276	2.56555	2.64581	0.999	0.989001	3444.74	1872.94
81.9102	2.57089	2.63717	0.999	0.989009	3444.98	1875.56
81.6018	2.57185	2.63038	0.999	0.989061	3446.76	1876.77
81.7781	2.57012	2.62771	0.999	0.989134	3449.34	1877
82.4259	2.56971	2.62923	0.999	0.989179	3451.92	1877.25
83.1676	2.575	2.63364	0.999	0.989145	3453.81	1878.48
83.0208	2.5862	2.6403	0.999	0.98906	3455.12	1879.97
81.6883	2.59569	2.6471	0.999	0.987879	3455.88	1882.2
80.206	2.60293	2.65109	0.999	0.980972	3456.62	1885.51
79.0065	2.61286	2.651	0.998889	0.962895	3457.63	1887.94
78.3597	2.62797	2.64701	0.99817	0.936081	3458.76	1888.1
78.404	2.64556	2.64098	0.995881	0.914389	3459.36	1886.27
79.3613	2.66552	2.63746	0.992119	0.918089	3460.83	1886.34
80.5731	2.68026	2.63752	0.992097	0.939992	3466.87	1888.2
81.4461	2.69383	2.63964	0.994672	0.965348	3473.07	1891.07
81.5519	2.70702	2.64144	0.997412	0.982937	3476.94	1894.15
80.7305	2.71983	2.64082	0.997043	0.985988	3478.86	1896.9
79.3949	2.73609	2.63788	0.988918	0.975274	3486.18	1899.61
78.5871	2.75503	2.63624	0.972207	0.950628	3492.74	1901.83
78.3109	2.77327	2.63698	0.956088	0.924803	3497.87	1904.52
78.4057	2.78604	2.63931	0.946373	0.908623	3502.21	1907.28
78.749	2.79102	2.642	0.946293	0.908081	3506.42	1909.66
79.3044	2.78938	2.64379	0.956013	0.922759	3510.76	1911.36
80.0066	2.78662	2.64508	0.974187	0.947168	3513.18	1912.61
80.3859	2.7926	2.64601	0.988517	0.967953	3514.13	1913.23
80.333	2.8093	2.64474	0.996276	0.981052	3514.67	1913.58
79.9742	2.83134	2.64129	0.998816	0.985291	3515.37	1913.74
79.5494	2.85081	2.63679	0.999	0.981403	3516.45	1913.75
79.3375	2.86118	2.63335	0.999	0.971428	3517.96	1913.82
79.2972	2.86421	2.63321	0.999	0.96321	3520.3	1914.85
79.1535	2.86633	2.63503	0.999	0.956743	3522.75	1917.14
78.6915	2.87076	2.63716	0.998974	0.946287	3526.02	1920.75
77.8314	2.88117	2.63836	0.998422	0.923633	3530.06	1924.52
76.6714	2.90056	2.63793	0.99603	0.881508	3533.99	1926.4
75.8051	2.92224	2.63507	0.985341	0.833138	3535.91	1925.77
75.3661	2.94235	2.63064	0.961866	0.786666	3538.24	1925.37
75.1607	2.95256	2.62862	0.942774	0.757904	3540.4	1925.57
75.1005	2.9535	2.63007	0.933365	0.743779	3542.26	1926.59
75.2486	2.94949	2.63407	0.932923	0.738844	3543.74	1928.47
75.9519	2.94641	2.63749	0.935409	0.745637	3544.68	1930.96
76.8721	2.94482	2.63789	0.9324	0.775712	3546.5	1932.78
77.3617	2.94205	2.63652	0.92838	0.809842	3547.86	1933.36
77.3039	2.94155	2.63587	0.9283	0.83458	3548.24	1933.36
76.7883	2.9463	2.63716	0.93553	0.840393	3547.62	1933.11
76.0194	2.95749	2.64033	0.951172	0.822981	3546.39	1932.6
75.0263	2.96963	2.6441	0.971856	0.786204	3545.6	1931.68
74.1129	2.9753	2.64437	0.981745	0.744124	3545.83	1931.44
73.8606	2.97577	2.64172	0.978539	0.709327	3547.11	1932.85
74.2391	2.97316	2.63838	0.967066	0.692255	3548.79	1934.6
74.8787	2.97021	2.63678	0.953937	0.696757	3550.04	1935.42
75.1152	2.9699	2.63886	0.945148	0.716551	3550.1	1935.08
74.5511	2.9735	2.64515	0.948383	0.724522	3549.89	1936.05
73.8867	2.9766	2.65209	0.961886	0.712765	3550.14	1936.88
73.4045	2.97814	2.65656	0.97844	0.690371	3550.72	1937.38
73.2767	2.97838	2.65641	0.990232	0.669171	3551.43	1937.54
73.5298	2.97828	2.65088	0.990955	0.659991	3552.12	1937.44
73.9011	2.97846	2.64172	0.97943	0.666113	3552.75	1937.66
73.9018	2.97902	2.63591	0.965742	0.675311	3553.5	1938.75
73.5649	2.98144	2.63345	0.958807	0.67689	3556.74	1940.95
73.107	2.98639	2.6327	0.961668	0.669288	3560.78	1943.21
72.7489	2.9937	2.63169	0.973112	0.654613	3564.06	1944.6
72.6466	3.00206	2.62872	0.987456	0.637972	3566.15	1944.74
72.7453	3.00326	2.62447	0.99053	0.632833	3569.61	1944.82
72.5193	2.99973	2.62181	0.984685	0.629921	3571.97	1945.4
72.0098	2.99487	2.62308	0.978122	0.622711	3576.29	1945.94
71.2339	2.99033	2.6283	0.97717	0.606342	3582.35	1946.25
70.2969	2.98692	2.6361	0.984613	0.57962	3588.14	1946.02
69.633	2.98542	2.64426	0.99464	0.550457	3590.39	1943.99
69.1276	2.98576	2.64957	0.998822	0.524445	3591.71	1941.14
68.6513	2.98686	2.65047	0.9999	0.504827	3592.08	1939.25
68.5799	2.98859	2.64922	0.9999	0.4919	3589.15	1939.19
69.126	2.99137	2.64791	0.99987	0.488581	3583.98	1940.45
70.2364	2.99594	2.64779	0.99969	0.500543	3581.03	1941.37
71.4376	3.00185	2.65066	0.998333	0.533346	3581.16	1941.03
72.1036	3.00728	2.65281	0.996216	0.570098	3581.74	1940.81
72.2105	3.01098	2.65287	0.995293	0.59638	3583.99	1940.86
72.006	3.01309	2.65083	0.996057	0.607589	3586.05	1941.66
71.7832	3.01398	2.64721	0.997999	0.605365	3585.89	1943.88
71.6856	3.01319	2.64269	0.999385	0.598034	3583.62	1948.51
71.6384	3.01599	2.6418	0.999787	0.5931	3583.72	1953.04
71.457	3.02942	2.64615	0.999892	0.589054	3585.26	1955.51
71.1086	3.05271	2.65406	0.9999	0.582286	3587.44	1956.62
70.797	3.07801	2.66134	0.9999	0.572682	3589.48	1956.79
70.8764	3.09292	2.66244	0.999896	0.563928	3590.86	1955.93
71.5038	3.08711	2.65419	0.999845	0.566368	3592.64	1952.92
71.906	3.08467	2.64639	0.999507	0.579124	3599.84	1950.73
71.8025	3.10743	2.64374	0.999	0.590936	3607.63	1951.68
71.333	3.14773	2.64618	0.998744	0.59326	3613.39	1955.63
70.7459	3.19051	2.65158	0.999008	0.582102	3617.2	1962
70.2662	3.22222	2.65641	0.9996	0.56119	3623.39	1970.68
70.0948	3.2157	2.65751	0.999821	0.546279	3628.36	1978.44
70.1934	3.19614	2.6571	0.999889	0.538182	3631.68	1982.72
70.5187	3.17927	2.65552	0.9999	0.53842	3633.65	1982.73
71.0008	3.17007	2.65294	0.9999	0.547121	3634.78	1978.78
71.5435	3.16506	2.64977	0.9999	0.562779	3635.32	1972.34
71.982	3.15526	2.64827	0.9999	0.580979	3633.26	1967.64
72.6617	3.12759	2.64945	0.9999	0.602188	3629.17	1965.62
73.2563	3.08582	2.65226	0.9999	0.62554	3624.43	1964.74
73.4146	3.04034	2.65571	0.9999	0.645392	3619.55	1964.12
72.9632	3.00545	2.65877	0.9999	0.654142	3615.08	1962.4
72.026	2.99718	2.66055	0.9999	0.643553	3611.66	1957.71
71.288	3.02072	2.65827	0.9999	0.61482	3609.51	1954.03
71.0086	3.03699	2.65124	0.9999	0.588232	3607.98	1952.97
70.8754	3.02595	2.6447	0.9999	0.570873	3606.8	1953.35
70.7314	2.98459	2.64213	0.9999	0.561871	3605.32	1954.46
70.5876	2.92425	2.64473	0.9999	0.556775	3602.76	1955.81
70.8071	2.87524	2.64905	0.9999	0.554325	3598.45	1956.66
71.815	2.86048	2.65233	0.999774	0.566344	3593.46	1954.64
72.9154	2.86187	2.65335	0.999048	0.59275	3589.04	1951.73
73.7343	2.8625	2.65338	0.997621	0.62938	3583.89	1947.82
74.0559	2.85415	2.65343	0.996105	0.66483	3577.77	1943.16
73.836	2.84027	2.65364	0.995736	0.681714	3571.84	1938.62
72.9426	2.82738	2.65216	0.995845	0.672646	3565.12	1934.33
72.2367	2.82304	2.65129	0.995379	0.650285	3559.11	1931.4
71.6913	2.82195	2.65177	0.995739	0.622352	3553.56	1929.47
71.4938	2.82056	2.65261	0.997108	0.599153	3549.22	1928.58
71.7924	2.81586	2.65239	0.998916	0.589627	3546.58	1929.1
72.4122	2.80447	2.65033	0.999849	0.596189	3544.27	1932.03
72.7635	2.78816	2.64959	0.9999	0.613139	3541.35	1931.84
73.0676	2.77485	2.65059	0.9999	0.630074	3538.26	1930.32
73.1824	2.76952	2.65284	0.9999	0.642824	3535.99	1929.54
73.1146	2.77244	2.65524	0.9999	0.649365	3534.78	1930.1
73.0526	2.77894	2.65651	0.9999	0.65004	3534.13	1931.03
73.3873	2.77849	2.65831	0.9999	0.650263	3533.8	1931.22
74.1094	2.7586	2.66026	0.9999	0.663052	3533.35	1930.51
75.1368	2.73065	2.6616	0.9999	0.690595	3532.76	1928.53
76.1032	2.70807	2.66192	0.9999	0.729056	3532.11	1925.9
76.6333	2.70065	2.66088	0.9999	0.770028	3531.36	1922.35
76.5344	2.70836	2.6579	0.9999	0.800063	3529.94	1914.84
75.9869	2.71395	2.65405	0.9999	0.799702	3527.35	1908.28
75.3919	2.70582	2.65293	0.9999	0.781681	3524.93	1904.49
75.1555	2.69069	2.6535	0.9999	0.7603	3523.26	1902.54
75.3851	2.67531	2.65281	0.999849	0.747373	3521.62	1901.84
75.9228	2.66496	2.64747	0.999583	0.750426	3518.68	1902.22
76.4542	2.6624	2.63822	0.998334	0.7697	3515.55	1903.33
76.8257	2.6605	2.63159	0.995662	0.795022	3513.47	1903.48
76.936	2.65352	2.63147	0.994044	0.813114	3512.58	1899.98
76.9261	2.63668	2.63658	0.994538	0.822765	3512.28	1894.26
77.0152	2.61121	2.6434	0.996844	0.827109	3511.57	1888.79
77.4372	2.58777	2.64707	0.998946	0.831788	3509.07	1885.99
78.4807	2.56859	2.64941	0.999698	0.859778	3496	1884.33
79.2201	2.55762	2.65019	0.999769	0.898521	3485.2	1883.87
79.4519	2.5514	2.65083	0.999562	0.935465	3476.93	1885
79.0891	2.54818	2.65132	0.999233	0.95541	3470.65	1888.36
78.2102	2.54703	2.65046	0.998498	0.945666	3465.58	1893.63
77.2823	2.54548	2.64541	0.995641	0.905664	3462.2	1895.12
77.0858	2.54346	2.63853	0.9912	0.865635	3460.67	1891.81
77.5117	2.54522	2.63502	0.98877	0.84863	3459.68	1887.87
78.3107	2.55275	2.63648	0.989095	0.859406	3458.95	1884.65
79.0567	2.56519	2.64173	0.991691	0.891444	3458.8	1882.55
79.2028	2.57832	2.6467	0.995074	0.927664	3460.04	1881.24
79.0341	2.58599	2.64643	0.997664	0.94254	3463.79	1881.71
79.2955	2.58932	2.64371	0.998922	0.946453	3467.28	1883.8
80.1847	2.59015	2.64147	0.9993	0.952737	3469.69	1886.79
81.3025	2.58981	2.64149	0.999228	0.964188	3471.25	1889.76
82.0653	2.58936	2.64424	0.999074	0.977632	3472.55	1891.93
82.1558	2.58959	2.64778	0.999005	0.986195	3473.65	1893.18
81.5999	2.59178	2.65118	0.999	0.988396	3473.79	1895.47
80.7999	2.59463	2.65524	0.999	0.988814	3473.5	1897.48
80.131	2.59608	2.66	0.999	0.987928	3472.98	1898.43
79.748	2.59495	2.66462	0.999	0.985235	3471.89	1897.51
79.5658	2.59162	2.66741	0.999	0.979968	3469.64	1894.12
79.7088	2.59348	2.66477	0.999	0.976692	3469.26	1890.26
80.1943	2.61653	2.65883	0.999	0.979165	3472.1	1888.41
80.9103	2.65421	2.6528	0.999	0.983574	3475.16	1888.98
81.7373	2.70264	2.64805	0.999	0.987336	3477.62	1891.51
82.3684	2.75402	2.64561	0.999	0.989001	3479.5	1895.04
82.0122	2.78893	2.64749	0.999	0.989001	3481.12	1898.41
80.891	2.81321	2.65229	0.999	0.989001	3488	1902.79
80.4039	2.83236	2.65475	0.999	0.989001	3495.87	1907.11
80.8392	2.85374	2.65428	0.999	0.989001	3502.58	1911.1
81.8046	2.87974	2.6515	0.999	0.989001	3507.34	1914.7
82.4006	2.90779	2.64793	0.999	0.989001	3510.9	1918.16
81.5516	2.9316	2.64637	0.999	0.989001	3518.09	1923.37
80.6662	2.94609	2.64569	0.999	0.989001	3525.55	1929.46
80.5375	2.95382	2.64515	0.999	0.989001	3536.9	1934.74
81.2481	2.95279	2.64364	0.999	0.989001	3548.69	1938.25
82.4807	2.94136	2.64043	0.999	0.989001	3556.78	1939.56
83.5472	2.9203	2.63568	0.999	0.989001	3559.37	1938.86
84.155	2.8988	2.63054	0.999	0.989001	3559.53	1937.16
84.4441	2.88279	2.62996	0.999	0.989001	3557.78	1936.13
84.298	2.86843	2.63586	0.999	0.989001	3554.36	1935.67
83.7867	2.85515	2.64698	0.999	0.989001	3548.41	1935.51
83.0853	2.84487	2.65915	0.999	0.989001	3539.3	1935.26
82.2354	2.84048	2.66308	0.999	0.989001	3531.82	1934.29
81.8753	2.84165	2.65719	0.999	0.989001	3528.42	1932.98
81.9938	2.8471	2.65118	0.999	0.989001	3525.88	1931.51
82.2992	2.85586	2.64978	0.999	0.989001	3524.25	1930.26
82.4849	2.86837	2.65382	0.999	0.989001	3524.02	1930.12
82.3467	2.8871	2.65919	0.999	0.989001	3525.43	1932.56
82.1684	2.90427	2.65401	0.999	0.989001	3529.55	1936.17
82.2039	2.92071	2.6449	0.999	0.989001	3535.46	1938.92
82.2808	2.93149	2.63841	0.999	0.989001	3540.83	1940.38
82.4446	2.93435	2.63814	0.999	0.989001	3545.14	1940.84
82.8584	2.9289	2.64436	0.999	0.989001	3548.84	1940.9
83.732	2.91552	2.65088	0.999	0.989001	3552.17	1940.82
84.8983	2.89233	2.65215	0.999	0.989001	3556.72	1939.97
85.5188	2.86349	2.64935	0.999	0.989001	3559.5	1938.45
85.5046	2.83234	2.64374	0.999	0.989001	3559.78	1936.63
85.0367	2.80283	2.63686	0.999	0.989001	3557.14	1935.23
84.5011	2.77909	2.63035	0.999	0.989001	3551.36	1935.19
84.4084	2.76037	2.62747	0.999	0.989001	3545.61	1933.58
84.9829	2.7402	2.63049	0.999	0.989001	3541.01	1929.68
85.5187	2.72038	2.63756	0.999	0.989001	3536.78	1925.07
85.7501	2.70292	2.64599	0.999	0.989001	3532.63	1920.67
85.5694	2.6903	2.65221	0.999	0.989001	3528.69	1917.02
84.7801	2.68648	2.651	0.999	0.989001	3525.52	1914.27
84.4417	2.69584	2.64953	0.999	0.989001	3522.43	1911.95
84.7993	2.70971	2.64955	0.999	0.989001	3519.66	1910.19
85.479	2.72288	2.65041	0.999	0.989001	3517.22	1909.1
86.0305	2.73422	2.65008	0.999	0.989001	3515.49	1908.51
86.02	2.74669	2.64597	0.999	0.989001	3515.16	1908.06
84.9736	2.76741	2.64009	0.999	0.989001	3517.02	1907.46
83.968	2.77979	2.63917	0.999	0.989001	3519.88	1907.58
82.9758	2.78682	2.64108	0.999	0.989001	3523.54	1909.2
82.2424	2.79461	2.64326	0.999	0.989001	3527.03	1911.95
81.8558	2.81216	2.64402	0.999	0.989001	3529.98	1915.16
81.3716	2.85265	2.64421	0.999	0.989001	3534.07	1918.4
80.7446	2.89405	2.64692	0.999	0.988269	3540.61	1921.44
79.8031	2.92219	2.64906	0.999	0.980018	3549.65	1926.78
79.0353	2.92799	2.64985	0.999	0.963262	3561.4	1933
78.9246	2.90468	2.64912	0.999	0.945082	3574.54	1938.27
79.7791	2.85076	2.64747	0.999	0.93796	3586.16	1940.69
81.1923	2.7844	2.64791	0.999	0.955328	3588.76	1938.36
81.6407	2.75308	2.6464	0.999	0.974505	3585.99	1933.9
81.1321	2.77411	2.64445	0.999	0.984515	3582.59	1931.07
80.1044	2.83577	2.64357	0.999	0.982854	3580.14	1930.4
79.1335	2.91377	2.64408	0.998786	0.970055	3579.14	1931.72
78.7722	2.97772	2.64418	0.997796	0.948356	3579.17	1934.85
78.6823	2.99759	2.64071	0.987108	0.932327	3584.38	1936.83
78.5123	2.99626	2.6365	0.962997	0.92209	3595.21	1937.78
78.34	2.9876	2.6342	0.935587	0.913584	3607.14	1939.4
78.1814	2.97465	2.63472	0.913365	0.904699	3615.92	1941.34
78.0147	2.95193	2.63767	0.902008	0.895081	3618.43	1942.11
77.8281	2.9042	2.64225	0.902385	0.886337	3614.23	1940.69
77.6763	2.83189	2.64545	0.911971	0.87651	3602.84	1938.22
77.5244	2.76503	2.64731	0.925682	0.867945	3590.58	1934.44
77.4794	2.707	2.64792	0.940191	0.86104	3579.13	1925.85
77.7346	2.66314	2.64743	0.951423	0.859171	3569.48	1912.91
78.5171	2.64593	2.6459	0.954775	0.869773	3562.32	1901.75
78.8521	2.65681	2.64053	0.955141	0.90062	3551.86	1893.32
78.2706	2.68658	2.63709	0.956087	0.913663	3534.93	1888.88
77.151	2.72706	2.63434	0.953202	0.895194	3518.57	1887.78
76.0802	2.76617	2.6325	0.945188	0.852333	3507.5	1888.95
75.5566	2.79432	2.63264	0.93434	0.803063	3503.13	1891.19
75.486	2.81606	2.63654	0.930181	0.768217	3499.88	1893.82
75.1557	2.83153	2.64458	0.941062	0.754978	3505.58	1896.64
75.3119	2.84433	2.65137	0.957544	0.74896	3515.76	1897.88
75.7286	2.85236	2.65171	0.96936	0.753066	3524.99	1897.8
76.0375	2.86083	2.64432	0.96937	0.773917	3530.13	1896.89
75.8845	2.88266	2.63266	0.956864	0.819036	3531.13	1895.57
75.2527	2.92888	2.62691	0.96427	0.887194	3530.26	1894.23
75.3153	2.96322	2.63179	0.982362	0.940677	3530.64	1895.68
75.626	2.98681	2.64208	0.994805	0.97112	3535.91	1898.74
75.6099	3.00641	2.6525	0.999534	0.982728	3547.45	1902.01
74.8221	3.03223	2.65877	0.9999	0.980408	3565.29	1904.66
73.2565	3.07796	2.65952	0.9999	0.957216	3588.55	1907.6
72.5833	3.14187	2.65395	0.9999	0.909141	3606.48	1915.52
72.9994	3.21689	2.64634	0.9999	0.873762	3617.85	1923.87
74.196	3.26827	2.63889	0.9999	0.871676	3624.32	1929.91
75.5031	3.27682	2.6325	0.999806	0.903092	3629.88	1934.35
76.0265	3.25158	2.62718	0.999353	0.948462	3639.17	1940.58
74.7084	3.30802	2.62513	0.997271	0.96194	3649.77	1950.14
71.8959	3.53948	2.62832	0.994234	0.914956	3659.6	1968.18
69.1155	3.8175	2.63443	0.99368	0.827268	3669.18	1984.89
66.7007	4.0552	2.63936	0.995637	0.709803	3684.62	1998.32
64.9187	4.18887	2.64049	0.998568	0.587501	3709.55	2008.27
64.5043	4.18348	2.63927	0.99976	0.513969	3739.79	2013.99
64.2019	4.14531	2.63866	0.999877	0.477872	3778.16	2023.03
64.261	4.12859	2.63974	0.9999	0.463996	3808.92	2035.1
63.9534	4.14543	2.641	0.9999	0.457275	3828.46	2046.69
63.3451	4.19616	2.64084	0.9999	0.448568	3837.51	2056.17
62.951	4.27311	2.63789	0.9999	0.434735	3840.36	2063.35
62.6477	4.37025	2.63091	0.9999	0.419371	3845.11	2067.52
62.5161	4.42399	2.62471	0.9999	0.409999	3849	2073.68
62.5461	4.40505	2.62329	0.9999	0.40509	3852.86	2082.17
62.9196	4.34326	2.62559	0.9999	0.406316	3861.95	2090.82
63.6551	4.28212	2.63035	0.9999	0.415839	3876.78	2097.25
64.4689	4.26248	2.63755	0.9999	0.435601	3889.45	2099.76
64.3986	4.24577	2.6444	0.9999	0.455973	3887.8	2099.08
63.6565	4.22477	2.64821	0.9999	0.458514	3878.74	2098.25
62.792	4.2227	2.64826	0.9999	0.44392	3865.7	2097.3
62.3689	4.24541	2.64538	0.9999	0.422244	3851.01	2095.71
62.7614	4.28906	2.6409	0.9999	0.407789	3836.94	2093.08
63.6595	4.35145	2.63439	0.9999	0.413961	3828.83	2090.54
63.7456	4.41677	2.62757	0.9999	0.429416	3831.72	2090.59
62.8076	4.49335	2.62392	0.9999	0.432216	3839.07	2092.11
61.2454	4.56988	2.62333	0.9999	0.415752	3846.76	2094.45
59.6635	4.63989	2.62482	0.999879	0.380631	3853.06	2097.75
58.7509	4.70316	2.62691	0.999804	0.334857	3858.92	2103.05
59.3718	4.68207	2.62448	0.999858	0.315192	3863.42	2111.62
60.4908	4.63285	2.62242	0.999889	0.320242	3869.25	2120.33
61.2284	4.61486	2.62344	0.9999	0.337582	3874.76	2128.36
61.2696	4.62842	2.62611	0.9999	0.35514	3879.43	2135.65
60.727	4.64684	2.62828	0.9999	0.362607	3883.24	2141.75
60.2845	4.63452	2.63092	0.9999	0.354333	3886.09	2143.83
60.5675	4.56174	2.63172	0.9999	0.346383	3885.82	2143.2
61.83	4.49911	2.63522	0.9999	0.353542	3884	2138.13
63.3645	4.48314	2.64134	0.9999	0.379763	3881.36	2132.46
64.5395	4.51802	2.64748	0.9999	0.419434	3879.22	2130.08
64.9406	4.57507	2.6496	0.9999	0.458069	3879.22	2133.33
64.1562	4.59166	2.64886	0.9999	0.471211	3881.46	2134.99
63.3368	4.5529	2.63962	0.9999	0.458867	3881.11	2133.45
63.0227	4.49805	2.6277	0.9999	0.43994	3878.1	2131.74
63.0523	4.4547	2.61714	0.9999	0.425543	3874.07	2130.54
63.0567	4.43793	2.6112	0.9999	0.420275	3871.02	2128.89
62.7036	4.44101	2.61243	0.9999	0.418602	3870.44	2123.76
62.1897	4.45132	2.61772	0.9999	0.409498	3871.7	2120.66
61.9443	4.45661	2.62072	0.9999	0.398554	3872.92	2120.72
61.9815	4.46225	2.62445	0.9999	0.390517	3873.8	2119.57
62.099	4.48009	2.63024	0.9999	0.387505	3874.38	2116.55
62.0026	4.52319	2.6373	0.9999	0.388583	3875.09	2113.98
61.7665	4.58897	2.64139	0.9999	0.386954	3877.74	2113.65
62.1597	4.62181	2.63939	0.9999	0.3863	3881.4	2120.48
62.8526	4.65027	2.6368	0.9999	0.394854	3886.79	2128.21
63.3203	4.69283	2.63534	0.9999	0.409081	3891.75	2133.56
63.0283	4.75676	2.6351	0.9999	0.420088	3895.19	2135.88
61.5647	4.83249	2.63458	0.9999	0.415312	3899.21	2138.24
60.6983	4.82239	2.62864	0.9999	0.388505	3904.34	2140.09
60.6942	4.75789	2.62162	0.9999	0.364189	3910.67	2142.24
61.535	4.67391	2.61658	0.9999	0.357445	3916.01	2143.71
62.9538	4.58678	2.61524	0.9999	0.374144	3918.69	2143.87
64.4731	4.50269	2.61797	0.9999	0.411284	3917.86	2142.47
65.2651	4.44041	2.62353	0.9999	0.454164	3914.41	2139.55
65.5325	4.38317	2.63209	0.9999	0.485002	3904.92	2135.87
65.8656	4.3437	2.6385	0.9999	0.50378	3895.34	2131.67
66.2207	4.3284	2.64272	0.9999	0.517137	3887.4	2126.4
66.3749	4.35074	2.64401	0.9999	0.528769	3881.01	2120.19
66.003	4.43242	2.64009	0.9999	0.535729	3874.66	2114.34
64.3774	4.53059	2.64011	0.9999	0.517266	3874.83	2115.16
63.4619	4.54442	2.64435	0.9999	0.480883	3877.17	2118.54
63.8023	4.51225	2.64851	0.9999	0.454093	3879.22	2122.62
65.1942	4.47132	2.64814	0.999886	0.45535	3880.84	2126.95
66.8767	4.44553	2.64069	0.999762	0.49037	3883.19	2131.51
67.4032	4.41425	2.62985	0.999145	0.539066	3888.18	2135.72
67.512	4.3568	2.62565	0.996078	0.570527	3896.13	2138.72
67.9617	4.29826	2.6301	0.992609	0.588183	3899.29	2138.69
68.5915	4.26607	2.64025	0.991269	0.606124	3897.25	2136.19
69.0819	4.27231	2.65149	0.992997	0.628946	3892.02	2132.29
69.0931	4.30925	2.65881	0.996673	0.648577	3887.07	2128.24
68.5555	4.35253	2.66039	0.998935	0.650666	3882.53	2124.57
69.0292	4.34425	2.65566	0.998754	0.647784	3881.28	2123.51
70.1943	4.28416	2.64683	0.994584	0.665475	3882.92	2122.34
71.4806	4.20746	2.63806	0.98586	0.706418	3884.64	2120.8
72.3801	4.153	2.63324	0.973518	0.76215	3881.9	2119.41
72.8137	4.13367	2.63361	0.961164	0.818113	3867.64	2118.52
72.6681	4.13523	2.63736	0.961054	0.842381	3854.9	2117.78
72.0133	4.15821	2.63784	0.962954	0.840265	3844.85	2117.25
70.9796	4.20178	2.63692	0.960384	0.813784	3835.58	2117.49
69.7183	4.25814	2.63656	0.955148	0.766638	3827.8	2118.8
68.4459	4.31518	2.63824	0.955879	0.705378	3824.26	2120.89
68.016	4.36995	2.64496	0.970856	0.65114	3825.31	2121.26
68.6073	4.40664	2.64743	0.982997	0.629026	3830.31	2120.52
69.8594	4.39702	2.64794	0.986379	0.643776	3838.78	2120.4
71.4691	4.33827	2.64681	0.982396	0.692882	3849.86	2120.92
72.9569	4.24264	2.64523	0.975449	0.766205	3860.22	2121.6
73.5227	4.1357	2.64678	0.971425	0.845072	3862	2121.98
73.3695	4.07601	2.64888	0.979037	0.882535	3856.91	2119.94
72.8063	4.05319	2.64838	0.989719	0.884884	3852.92	2113.55
72.7432	4.04927	2.64791	0.997081	0.872728	3850.1	2104.59
73.3292	4.03761	2.64764	0.999718	0.867786	3847.91	2094.41
74.1568	3.99387	2.64684	0.999861	0.886426	3845.54	2084.04
74.8456	3.92861	2.6508	0.99975	0.921359	3842.14	2075.39
74.6282	3.87964	2.65374	0.99957	0.945641	3839.28	2073.11
74.0553	3.86067	2.65335	0.999539	0.948314	3837.41	2075.18
73.7166	3.85704	2.65035	0.999651	0.935373	3834.64	2077.99
73.9994	3.85197	2.64723	0.999785	0.920989	3830.57	2078.44
74.9123	3.83592	2.64804	0.999725	0.924746	3827.8	2075.14
76.5644	3.78305	2.65165	0.999451	0.952124	3828.93	2071.85
77.1614	3.75056	2.65344	0.999222	0.973079	3831.67	2072.54
76.7275	3.75024	2.65045	0.999151	0.984369	3835.4	2074.86
75.6163	3.77576	2.64558	0.999282	0.984411	3841.08	2077.16
74.2749	3.81228	2.6441	0.999573	0.970863	3849.43	2078.46
72.7898	3.85179	2.64841	0.99982	0.931509	3857.02	2078.5
72.5771	3.88841	2.65171	0.999885	0.883575	3859.35	2076.53
72.5719	3.92782	2.65378	0.9999	0.853205	3860.43	2073.82
72.9049	3.96764	2.65497	0.9999	0.846293	3862.26	2072.32
73.4548	4.01039	2.65557	0.999859	0.860079	3865.76	2073.43
73.6577	4.06546	2.65557	0.999651	0.884435	3870.58	2077.46
73.5819	4.14035	2.65307	0.998186	0.900835	3874.47	2081.7
73.2471	4.13533	2.64709	0.995336	0.899908	3876.72	2082.95
72.9063	4.08025	2.6441	0.993195	0.886992	3877.21	2082.03
73.0401	4.023	2.64508	0.993181	0.874585	3876.1	2080.56
74.0199	4.00149	2.64889	0.995607	0.877664	3873.78	2079.85
75.6681	4.00085	2.6552	0.998472	0.911199	3870.73	2079.25
76.71	3.99277	2.65433	0.99918	0.949536	3866.51	2077.36
76.7243	3.95748	2.65261	0.999206	0.97486	3858.02	2073.74
76.3539	3.91224	2.64985	0.999134	0.986564	3849.05	2068.51
75.9934	3.86395	2.64869	0.999201	0.989047	3842.22	2062.89
75.6864	3.80762	2.6537	0.999328	0.989377	3837.97	2058.91
75.7439	3.76342	2.65696	0.999333	0.989242	3833.73	2057.4
75.3902	3.77949	2.65268	0.999009	0.988078	3825.66	2055.17
74.9646	3.83056	2.64385	0.997818	0.985723	3815.44	2052.71
74.2921	3.89466	2.6358	0.992909	0.97511	3806.08	2050.21
73.3637	3.93788	2.6335	0.982969	0.95011	3800.37	2048.01
72.9115	3.8977	2.63942	0.971696	0.911072	3799.77	2046.97
73.2169	3.79039	2.64145	0.972729	0.883996	3801.7	2048.8
73.7089	3.84253	2.64014	0.981396	0.886146	3809.26	2052.26
73.9661	4.20466	2.63768	0.982564	0.903663	3821.69	2058.51
73.8337	4.79923	2.63707	0.966855	0.919866	3836.61	2067.32
73.4614	5.35224	2.64007	0.932924	0.920862	3853.58	2077.71
73.6696	5.36557	2.6363	0.897046	0.911919	3894.7	2092.36
73.8884	5.06029	2.63092	0.877899	0.913859	3951.1	2117.61
74.3298	4.77979	2.62714	0.872146	0.925774	4000.41	2140.66
74.7828	4.6063	2.62645	0.876597	0.944616	4031.77	2156.51
75.084	4.53259	2.62992	0.888295	0.965614	4042.61	2164.44
75.341	4.49333	2.63859	0.905438	0.982566	4040.68	2168.28
75.1182	4.43917	2.6453	0.928373	0.986975	4026.32	2167.6
74.3871	4.41005	2.64823	0.946035	0.977878	4006.54	2165.49
73.5882	4.41618	2.64625	0.951494	0.9524	3985.05	2162.41
73.2156	4.44418	2.64147	0.944363	0.919636	3962.15	2159.31
73.6896	4.46639	2.63752	0.930353	0.8967	3937.51	2157.21
75.1277	4.45109	2.63643	0.925519	0.908196	3918.71	2156.1
75.9178	4.41251	2.64064	0.938811	0.940167	3913.24	2154.32
75.7591	4.40317	2.64795	0.961395	0.967651	3911.4	2150.5
74.9868	4.43526	2.65548	0.981979	0.97804	3910.96	2147.83
74.2059	4.507	2.65923	0.992395	0.968805	3911.55	2148.41
74.1455	4.6041	2.65462	0.990546	0.949537	3913.88	2151.52
74.0005	4.63057	2.648	0.975456	0.942008	3919.13	2153.05
73.4543	4.59706	2.64158	0.950996	0.928518	3925.69	2153.55
72.6255	4.55589	2.63685	0.924934	0.902081	3930.39	2153.03
71.5182	4.5332	2.63514	0.902425	0.857975	3932.19	2151.71
70.2314	4.53839	2.63705	0.888583	0.797439	3931.36	2149.64
69.4015	4.56975	2.64138	0.894393	0.737379	3928.63	2145.96
68.8388	4.61009	2.64263	0.916022	0.688305	3922.66	2140.17
69.374	4.65085	2.64291	0.937433	0.665556	3917.42	2133.79
70.2906	4.66046	2.642	0.951249	0.673159	3913.94	2131.51
71.1126	4.62968	2.64013	0.95461	0.705871	3913.33	2134.91
71.8301	4.57934	2.638	0.948952	0.74951	3916.72	2141.36
71.9257	4.55511	2.63107	0.932145	0.782751	3920.86	2144.32
71.2425	4.57157	2.63086	0.912652	0.790636	3923.83	2145.4
70.01	4.59946	2.63461	0.907195	0.767629	3926.87	2147.32
68.5435	4.61697	2.64114	0.920486	0.717517	3930.7	2151
67.3383	4.60889	2.64751	0.947712	0.653639	3936.33	2156.33
67.2736	4.57034	2.64475	0.971425	0.603332	3946.03	2162.09
67.7504	4.62919	2.63685	0.97447	0.588597	3952.47	2165.71
68.1248	4.77012	2.62888	0.957995	0.594586	3954.61	2166.99
68.3484	4.879	2.62245	0.926976	0.608509	3954.74	2167.34
68.4342	4.90133	2.62033	0.894876	0.620715	3954.29	2168.55
68.4463	4.85801	2.62522	0.880089	0.626452	3953.67	2171.93
68.723	4.87287	2.6313	0.892887	0.631012	3954.32	2174.06
69.3847	4.91781	2.63613	0.908894	0.643308	3955.13	2174.51
70.028	4.93372	2.64077	0.920369	0.668034	3953.69	2174.74
70.5028	4.90495	2.64601	0.927886	0.696524	3950.79	2174.89
70.639	4.83331	2.65073	0.934011	0.718232	3948.05	2174.84
70.0934	4.73076	2.65002	0.940509	0.727196	3946.75	2174.61
69.4612	4.67503	2.64735	0.942594	0.710671	3946.34	2173.61
68.9826	4.68117	2.64467	0.950219	0.684346	3943.09	2172.17
68.8509	4.72659	2.64547	0.960997	0.662189	3939.49	2171.6
69.0422	4.76273	2.64805	0.968121	0.65197	3936.84	2171.31
69.3142	4.73633	2.64802	0.963606	0.654681	3935.15	2170
69.0034	4.64635	2.64673	0.946026	0.661761	3933.26	2170.04
68.7286	4.57218	2.64762	0.935792	0.656872	3930.57	2170.1
68.7605	4.53107	2.64845	0.939507	0.648837	3927.17	2166.88
69.0952	4.51568	2.64637	0.951078	0.647273	3922.87	2161.22
69.5777	4.51266	2.64084	0.961779	0.657485	3918.19	2155.05
69.9229	4.5091	2.63518	0.963939	0.676981	3914.8	2150.41
69.7969	4.50032	2.63376	0.956781	0.689504	3914.08	2147.31
69.8032	4.48644	2.63481	0.947044	0.693035	3915.45	2144.61
69.9715	4.45712	2.63358	0.937115	0.695155	3917.52	2142.31
70.2922	4.41412	2.63002	0.925951	0.70176	3919.1	2140.2
70.6631	4.36679	2.62673	0.911534	0.715306	3919.2	2137.89
70.6667	4.32771	2.62643	0.895471	0.72911	3916.95	2134.58
70.2415	4.31906	2.63076	0.882773	0.730198	3900.1	2131.52
69.5178	4.32683	2.63996	0.882707	0.715978	3884.48	2129.45
68.4072	4.33648	2.64909	0.901517	0.683569	3874.01	2127.56
67.1384	4.34019	2.65335	0.935363	0.637786	3868.35	2125.3
66.3606	4.33978	2.64971	0.968885	0.592472	3863.84	2122.81
67.3621	4.33576	2.63929	0.984238	0.567315	3858.89	2120.29
68.9312	4.34305	2.6368	0.97802	0.587205	3856.52	2117.73
70.2132	4.36227	2.6399	0.96253	0.638869	3855.83	2119.67
70.909	4.38508	2.6443	0.947809	0.696568	3858.16	2125.61
71.1476	4.40174	2.64537	0.939451	0.737298	3864.41	2132.17
71.6215	4.4099	2.64009	0.932156	0.763056	3871.43	2133.81
72.8122	4.41173	2.63086	0.917056	0.794674	3874.89	2131.19
73.1284	4.41809	2.62581	0.896186	0.834076	3877	2128.26
72.5209	4.43192	2.62792	0.879579	0.855547	3878.44	2127.08
71.3509	4.46035	2.63662	0.876793	0.841859	3879.88	2128.18
70.221	4.51319	2.64764	0.893803	0.791227	3881.84	2130.57
69.7058	4.58492	2.6487	0.920422	0.735668	3883.77	2132.06
69.1583	4.63094	2.64515	0.928866	0.696865	3886.12	2133.39
68.4178	4.64548	2.6447	0.926607	0.665412	3888.68	2134.22
67.3471	4.6459	2.64771	0.928588	0.632193	3891.17	2133.25
65.9693	4.65127	2.65064	0.945943	0.590269	3893.88	2129.82
64.6463	4.66556	2.64631	0.974994	0.537853	3898.53	2125.36
63.9036	4.65581	2.64241	0.991208	0.49311	3906.36	2121.9
64.0597	4.63146	2.64361	0.997977	0.46514	3912.53	2121.53
64.8797	4.61025	2.64712	0.999805	0.460842	3916.08	2132.18
65.9019	4.59823	2.64933	0.9999	0.479764	3917.36	2150.94
66.5361	4.59144	2.64724	0.9999	0.51305	3917.51	2166.48
66.0555	4.58817	2.64282	0.9999	0.531884	3916.42	2168.26
65.0907	4.58143	2.64349	0.9999	0.522785	3914.26	2159.6
64.6142	4.56531	2.64739	0.9999	0.502616	3911.85	2150.63
64.9374	4.53952	2.65064	0.999888	0.487181	3909.1	2143.03
66.0427	4.51132	2.65032	0.999677	0.490237	3906	2136.28
67.6211	4.49821	2.64631	0.998783	0.520958	3902.98	2129.4
68.6253	4.50075	2.63967	0.989381	0.57686	3894.48	2125.65
69.0482	4.50113	2.63594	0.97508	0.619163	3888.58	2126.9
69.0609	4.50424	2.63512	0.965837	0.644815	3885.42	2131.18
68.7719	4.51553	2.63689	0.967762	0.652919	3884.01	2136.09
68.2159	4.53815	2.64056	0.98148	0.644118	3883.05	2139.26
67.2639	4.5641	2.64451	0.994335	0.619243	3882.88	2138.88
66.3542	4.58167	2.6437	0.998563	0.585261	3884.83	2136.67
65.6433	4.59312	2.64055	0.999769	0.550305	3892.12	2133.97
65.2236	4.60183	2.63717	0.9999	0.520968	3903.41	2131.04
65.0972	4.60907	2.63562	0.99986	0.501512	3915.86	2128.92
65.1817	4.61254	2.63755	0.99965	0.493016	3926.05	2129.92
66.4358	4.60498	2.63625	0.997275	0.50471	3935.42	2136.71
67.9552	4.59002	2.63314	0.985096	0.541183	3940.73	2143.98
69.1422	4.55868	2.63089	0.960064	0.593755	3941.03	2148.11
69.5323	4.51192	2.63143	0.9305	0.642956	3936.91	2146.79
68.9977	4.46009	2.63526	0.909998	0.667724	3929.72	2139.64
68.3316	4.43074	2.63915	0.912662	0.657225	3920.73	2130.44
68.2051	4.45444	2.64232	0.92784	0.636407	3914.46	2125.59
68.0281	4.49672	2.64318	0.943014	0.621165	3911.08	2124.79
67.595	4.53491	2.64237	0.95663	0.609056	3909.99	2127.37
66.8416	4.5602	2.64042	0.970053	0.592793	3911.09	2131.83
65.8641	4.57902	2.63754	0.985914	0.563743	3914.77	2135.85
65.3988	4.59211	2.63528	0.994783	0.534734	3918.13	2135.78
65.3031	4.61143	2.63328	0.998749	0.511973	3920.52	2134.41
65.5128	4.6323	2.63157	0.999839	0.502911	3922.07	2135.96
65.9821	4.65526	2.62998	0.999016	0.507653	3923.34	2139.9
66.6155	4.68106	2.62904	0.996652	0.522769	3924.9	2144.99
67.1812	4.70578	2.63154	0.992305	0.543588	3926.71	2153.02
67.4735	4.71797	2.63795	0.989382	0.565378	3931.35	2160.23
67.4495	4.71629	2.64354	0.990936	0.578536	3935.91	2163.77
67.3361	4.71316	2.6466	0.994743	0.583006	3939.5	2166.35
67.3405	4.72073	2.64711	0.998068	0.582062	3941.98	2168.97
67.5781	4.74778	2.64621	0.998407	0.581334	3943.88	2170.69
67.7922	4.79251	2.64268	0.994594	0.587805	3946.32	2170.15
67.7468	4.83943	2.63647	0.984391	0.5944	3951.94	2169.53
67.4896	4.88837	2.62845	0.966471	0.594536	3957.77	2169.8
67.2449	4.92757	2.62076	0.943914	0.588226	3962.97	2171.74
67.274	4.94244	2.6162	0.922157	0.580157	3968.71	2175.08
67.7955	4.91924	2.61803	0.908336	0.580451	3979.23	2177.53
68.5555	4.88031	2.62398	0.902487	0.599815	3988.98	2178.73
69.0718	4.84741	2.62756	0.899992	0.625032	3993.51	2180.16
69.5314	4.7881	2.62824	0.898266	0.651363	3994.49	2181.51
69.9355	4.68896	2.62805	0.895875	0.674974	3992.66	2180.95
70.1984	4.5564	2.63098	0.893489	0.693886	3987.28	2176.07
70.6123	4.41926	2.64357	0.899786	0.712566	3973.09	2165.94
70.7546	4.37423	2.65427	0.918243	0.727294	3957.27	2155.92
70.7199	4.39073	2.66102	0.943227	0.737031	3943.13	2148.31
70.5085	4.43432	2.66409	0.96569	0.73879	3932.9	2144.87
70.0734	4.48283	2.66415	0.980798	0.729734	3926.82	2145.61
69.322	4.54016	2.66163	0.99227	0.708024	3922.36	2147.96
68.9822	4.6198	2.65533	0.996889	0.682738	3924.91	2151.99
68.8424	4.71273	2.64794	0.998282	0.661593	3936.21	2155.76
68.8631	4.76687	2.64399	0.996946	0.650364	3952.38	2158.27
68.9647	4.76292	2.64377	0.9929	0.64839	3969.14	2159.16
69.0308	4.7115	2.64506	0.98638	0.651052	3982.34	2158.53
68.8559	4.66391	2.64569	0.97955	0.652946	3988.18	2156.31
68.3533	4.6529	2.64551	0.97977	0.644308	3995.87	2159.79
68.212	4.63184	2.64537	0.985865	0.631155	4000.4	2165.81
68.5767	4.58424	2.6441	0.993066	0.62532	4000.11	2170.7
69.2704	4.51875	2.64033	0.996847	0.634826	3995.56	2172.66
69.8342	4.46956	2.63319	0.994242	0.660224	3989.37	2172.64
70.0962	4.46117	2.6277	0.982016	0.685374	3983.08	2172.07
70.5388	4.47154	2.62764	0.966672	0.705888	3978.57	2170.8
70.9878	4.49455	2.63301	0.957546	0.726496	3976.41	2168.89
71.1253	4.5249	2.64123	0.958967	0.745189	3976.2	2166.08
70.7517	4.55648	2.64841	0.970602	0.755526	3977.18	2162.36
70.2044	4.57976	2.65012	0.985217	0.745145	3978.96	2159.06
70.4964	4.59059	2.64731	0.994366	0.729927	3982.69	2157.6
70.8826	4.59215	2.64369	0.995534	0.730526	3990.42	2157.68
71.0938	4.57915	2.64014	0.988667	0.74228	3997.73	2162.61
71.0756	4.55343	2.63778	0.977123	0.755272	4001.32	2170.94
70.9433	4.52606	2.63786	0.967375	0.758317	4000.13	2176.69
70.5891	4.52804	2.6397	0.969775	0.750093	3995.39	2178.39
70.1901	4.54926	2.64031	0.980176	0.736499	3990.3	2179.35
70.291	4.5652	2.63812	0.990578	0.724255	3985.24	2179.43
71.122	4.55779	2.63458	0.995055	0.727492	3979.57	2177.98
72.5897	4.52302	2.63246	0.991073	0.760794	3973.05	2174.75
74.1144	4.48478	2.63509	0.982469	0.835085	3967.1	2170.79
74.145	4.50678	2.63777	0.978212	0.899437	3963.06	2169.22
73.176	4.55297	2.63852	0.972468	0.917167	3957.41	2168.11
72.0881	4.5911	2.63798	0.964115	0.889798	3951.94	2167.51
71.3856	4.60682	2.63653	0.95388	0.837054	3947.94	2168.28
71.1842	4.60559	2.63396	0.943167	0.789603	3945.92	2171.5
71.4964	4.62433	2.62796	0.928292	0.77428	3946.29	2176.28
72.6758	4.70477	2.62137	0.904524	0.793819	3948.79	2180.65
74.2612	4.8315	2.61806	0.882925	0.841342	3953.56	2185.52
75.5445	4.98421	2.6179	0.876861	0.900493	3963.7	2191.47
75.853	5.14698	2.61934	0.891119	0.950934	3981.28	2198.8
[truncated: 11,925 more rows]

## Sheet: Well_B
GR	RHOB	RS	SW	VCL	VP	VS
158.344	2.66846	1.73881	100	99.9	3512.54	1679.4
157.773	2.63612	1.67956	100	99.9	3507.28	1678.73
156.46	2.60743	1.65228	100	99.9	3487.03	1675.76
154.22	2.60563	1.644	100	99.9	3467.05	1664.52
153.956	2.60429	1.64948	100	99.9	3451.29	1654.11
155.908	2.59352	1.65703	100	99.9	3460.18	1644.99
158.115	2.5609	1.6613	100	99.9	3479.4	1638.52
158.464	2.5063	1.66211	100	99.9	3484.56	1638.3
157.069	2.46804	1.66711	100	99.9	3464.6	1654.32
157.761	2.47314	1.66508	100	99.9	3444.85	1663.54
158.901	2.49724	1.66624	100	99.9	3446.5	1670.57
159.109	2.51515	1.66539	100	99.9	3436.54	1665.32
158.186	2.52126	1.66226	100	81.97	3411.56	1650.39
153.891	2.5276	1.62817	100	23.4224	3395.24	1640.37
105.481	2.52154	1.12174	100	25.7527	3352.9	1643.09
99.8075	2.524	1.0461	100	26.907	3283.33	1649.77
101.105	2.53157	1.04663	100	26.5632	3226.61	1661.68
101.193	2.54524	1.04131	100	25.6422	3185.19	1673.19
100.312	2.56468	1.02531	100	25.1669	3158.04	1676.91
99.7356	2.58409	0.99107	100	25.4406	3159	1667.26
99.9548	2.55632	0.924344	100	25.6756	3149.64	1653.48
100.171	2.55208	0.914108	100	28.0114	3088.38	1625.78
101.618	2.56206	0.964985	100	35.2878	2980.67	1601.23
105.702	2.57782	1.08367	100	48.8466	2861.89	1593.13
113.347	2.59296	1.28467	100	66.9896	2776	1608.74
122.612	2.58927	1.6297	100	75.1698	2766.46	1640.69
126.487	2.59009	1.59721	100	70.0269	2798.82	1670.96
125.82	2.59028	1.62026	100	67.403	2884.85	1693.1
124.276	2.59061	1.68771	100	69.0492	3000.81	1710.26
124.537	2.59335	1.73919	100	73.3179	3104.02	1721.67
126.122	2.60097	1.79817	100	78.0926	3142.61	1715.09
127.841	2.60141	1.77903	100	86.8461	3146.4	1708.23
130.456	2.59914	1.75448	100	89.271	3161.63	1706.24
131.828	2.59258	1.74479	100	86.9626	3176.85	1718.93
131.457	2.58545	1.75726	100	84.2741	3202.34	1738.95
130.216	2.58347	1.78626	100	85.8755	3247.77	1749
130.555	2.58741	1.80439	100	91.559	3247.77	1735.8
132.174	2.59571	1.80642	100	91.1282	3234.2	1709.63
132.507	2.59514	1.8192	100	85.8772	3233.86	1703.46
131.275	2.59292	1.83512	100	81.5546	3229.74	1711.26
129.469	2.59187	1.84375	100	80.4695	3222	1724.54
129.131	2.58512	1.83961	100	79.057	3240.98	1739.4
128.672	2.59456	1.84429	100	75.1468	3244.88	1748.24
127.471	2.59931	1.84494	100	74.8123	3251.65	1751.31
127.013	2.60407	1.84567	100	73.2819	3255.85	1754.36
126.731	2.60757	1.84702	100	70.7496	3260.27	1755.28
125.696	2.6067	1.84726	100	70.1525	3266.69	1749.69
125.029	2.6012	1.84217	100	76.2466	3259.36	1737.59
127.07	2.59266	1.84705	100	74.0504	3262.41	1738.83
126.998	2.58835	1.8537	100	69.0876	3268.36	1751.2
125.376	2.58963	1.85682	100	68.5441	3281.34	1759.65
124.257	2.5934	1.85634	100	73.5709	3295.31	1755.42
126.179	2.59364	1.85709	100	78.6714	3293.21	1740.72
128.051	2.5984	1.85487	100	81.6193	3272.84	1734.95
129.197	2.59538	1.8532	100	83.781	3260.73	1742.03
129.984	2.59541	1.8623	100	80.2067	3258.95	1754.87
129.436	2.59375	1.85856	100	73.4084	3267.84	1760.67
127.033	2.58617	1.82109	100	68.0903	3281.86	1751.99
124.661	2.58428	1.76693	100	67.654	3281.49	1741.66
124.39	2.57911	1.73966	100	70.8454	3273.84	1745.72
125.298	2.57957	1.78005	100	73.3801	3247.93	1746.74
126.349	2.58941	1.80248	100	74.4715	3229.65	1744.5
126.93	2.60054	1.78498	100	75.9286	3230.46	1743.05
127.07	2.59874	1.76691	100	80.6403	3246.66	1748.45
128.771	2.59791	1.77085	100	83.65	3266.12	1762.4
129.867	2.59202	1.7946	100	81.4935	3279.01	1768.16
129.589	2.5885	1.79805	100	79.1955	3279.09	1764.48
128.739	2.58764	1.78871	100	77.9844	3271.41	1758.53
128.199	2.58783	1.78175	100	77.6338	3265.83	1756.57
128.11	2.58751	1.782	100	76.9031	3275.01	1758.25
127.841	2.58621	1.78547	100	77.0867	3274.13	1757.46
127.817	2.58953	1.78417	100	78.3312	3276.01	1752.85
128.147	2.5933	1.77577	100	81.4637	3273.3	1750.4
129.013	2.59509	1.76913	100	84.3378	3267.05	1750.46
130.341	2.59417	1.77725	100	82.7587	3263.57	1750.17
130.208	2.59105	1.79571	100	71.2572	3264	1751.87
126.595	2.58634	1.80748	100	66.4349	3270.26	1756.25
124.2	2.58727	1.80508	100	66.9835	3277.28	1761.51
123.833	2.59289	1.80208	100	68.8264	3280.27	1763.33
124.755	2.60149	1.80438	100	70.1002	3280.33	1759.32
125.024	2.61269	1.79934	100	73.3963	3287.26	1751.22
126.276	2.61171	1.78326	100	74.0473	3282.07	1746.67
126.725	2.61189	1.77426	100	73.4224	3273.33	1749.35
126.626	2.60845	1.7756	100	73.3977	3271.87	1753.95
126.485	2.6041	1.78028	100	75.062	3276.79	1756
126.867	2.60334	1.7786	100	78.2888	3281.57	1752.84
128.105	2.60137	1.77178	100	79.8831	3282.71	1746.58
128.712	2.59993	1.7718	100	73.8595	3283.69	1746.27
127.21	2.59814	1.76944	100	71.0672	3286.06	1747.45
125.757	2.59461	1.761	100	73.0189	3285.89	1745.14
125.957	2.59179	1.7525	100	78.5736	3281.54	1739.56
127.894	2.59614	1.75846	100	84.8574	3275.35	1737.15
130.044	2.60271	1.74656	100	88.638	3271	1740.09
131.407	2.6094	1.74473	100	85.5636	3268.77	1743.26
131.014	2.61357	1.74264	100	82.3434	3271.53	1743.29
129.821	2.61668	1.73881	100	81.7557	3272.79	1737.9
129.3	2.6197	1.73267	100	83.5598	3266.59	1728.86
130.032	2.61658	1.71503	100	83.2411	3260.37	1728.53
129.977	2.61185	1.70729	100	77.7187	3249.41	1729.05
128.507	2.60743	1.70743	100	70.7524	3250.03	1728.47
126.115	2.59805	1.70532	100	66.8521	3252.95	1727.13
124.071	2.58728	1.6996	100	67.8786	3251.69	1725.97
124.028	2.58614	1.69774	100	72.6997	3245.68	1725.84
125.844	2.58991	1.69987	100	79.1811	3239.91	1722.37
128.073	2.59632	1.69245	100	81.2226	3236.3	1716.57
129.195	2.59905	1.68505	100	75.3641	3232.46	1714.77
127.966	2.597	1.6778	100	68.2935	3231.24	1717.06
124.826	2.59163	1.67086	100	67.4975	3234.33	1719.72
123.786	2.58646	1.67119	100	74.6718	3237.12	1714.93
126.398	2.58487	1.65938	100	74.9165	3242.7	1719.28
127.091	2.58591	1.66213	100	71.4878	3246.42	1725.23
126.188	2.59301	1.6681	100	68.6446	3248.28	1729.11
124.85	2.60263	1.66896	100	66.9344	3249.07	1728.9
124.295	2.60703	1.66326	100	64.0196	3249.79	1724.64
123.23	2.60621	1.66941	100	58.4318	3250.31	1720.93
120.984	2.60531	1.67856	100	57.8789	3245.33	1718.25
120.199	2.6065	1.68078	100	59.0949	3242.46	1717.39
120.589	2.60876	1.67172	100	58.6395	3242.5	1719.91
120.881	2.61061	1.65796	100	56.3402	3244.23	1725.21
119.367	2.6111	1.66198	100	57.8863	3245.72	1728.73
120.066	2.60849	1.68019	100	62.0662	3246.08	1727.77
121.646	2.60236	1.68322	100	64.1753	3248.5	1726.01
122.807	2.59824	1.68443	100	67.405	3248.56	1727.26
123.835	2.5981	1.69128	100	71.1392	3246.34	1732.08
125.529	2.60132	1.7036	100	72.3809	3245.3	1738.24
126.29	2.60648	1.70442	100	67.7903	3251.65	1739.71
124.786	2.60331	1.7087	100	62.8314	3259.8	1738.05
122.816	2.59949	1.70814	100	60.3072	3258.4	1735.63
121.427	2.5972	1.70559	100	62.6823	3254.58	1733.01
121.658	2.59787	1.70241	100	68.5957	3252.05	1730.82
124.434	2.60242	1.6959	100	71.7171	3245.73	1730.08
125.714	2.59405	1.7101	100	65.4313	3247.05	1733.57
123.981	2.59326	1.71751	100	61.3295	3250.73	1735.84
122.064	2.59317	1.72488	100	59.2746	3254.24	1739.85
120.939	2.59362	1.72823	100	57.7406	3255.42	1743.18
120.401	2.59562	1.72187	100	55.4047	3254.16	1741.82
119.254	2.593	1.71129	100	54.03	3256.93	1734.97
118.563	2.58536	1.71149	100	59.2557	3254.39	1732.34
120.23	2.58526	1.70554	100	64.1674	3249.58	1732.93
122.505	2.58434	1.69439	100	64.1889	3249.28	1735.56
123.362	2.58158	1.68264	100	60.1144	3249.48	1737.13
121.434	2.58564	1.67763	100	58.1047	3236.73	1733.35
120.421	2.59056	1.70897	100	61.3324	3236.42	1729.64
121.428	2.59644	1.72159	100	62.5063	3234.13	1731.42
122.176	2.59649	1.72355	100	60.7221	3233.79	1737.42
121.791	2.58983	1.71622	100	56.9844	3235.28	1744.22
120.187	2.58147	1.70565	100	53.6169	3237.41	1748.6
117.961	2.58656	1.7164	100	54.5678	3240.1	1750.33
117.738	2.58704	1.7212	100	62.293	3242.02	1749.92
120.244	2.58752	1.71559	100	64.552	3239.69	1750.04
122.253	2.58772	1.71249	100	63.3218	3239.07	1751.39
122.497	2.5892	1.71559	100	63.1919	3249.18	1754.04
122.007	2.5945	1.71855	100	69.1348	3276.05	1757.22
124.313	2.59844	1.7087	100	78.9246	3278.94	1755.75
127.695	2.59513	1.71616	100	86.3187	3280.41	1753.03
130.426	2.59402	1.71141	100	85.5067	3274.04	1750.39
131.037	2.59615	1.69737	100	80.2887	3270.09	1750.23
129.346	2.59932	1.68811	100	76.8119	3273.16	1753.18
127.56	2.5994	1.70222	100	80.2721	3267.23	1755.8
128.702	2.60246	1.71529	100	89.1857	3274.09	1760.32
131.181	2.59876	1.71402	100	92.7581	3275.89	1764.06
132.799	2.59895	1.71705	100	84.2633	3279.9	1768.01
131.342	2.60234	1.72957	100	67.8745	3287.16	1772.15
125.608	2.60333	1.74579	100	54.8099	3293.51	1775.83
119.469	2.61711	1.75539	100	55.4489	3292.43	1779.43
119.029	2.6216	1.75527	100	58.6382	3301.82	1780.15
120.196	2.62445	1.75605	100	58.7953	3313.75	1781.58
120.779	2.61921	1.76415	100	57.8448	3323.54	1783.95
120.226	2.60516	1.77984	100	57.488	3333.31	1787.56
120.12	2.5944	1.7951	100	56.6555	3354.81	1793.75
119.756	2.58176	1.82012	100	50.9221	3369.81	1801.76
117.47	2.58266	1.83673	100	41.7317	3380.73	1810.93
112.918	2.58745	1.86084	100	33.2978	3392.76	1820.19
107.27	2.59268	1.89544	100	28.9118	3407.97	1831.06
102.805	2.59751	1.9355	100	30.8823	3425.13	1844.92
103.437	2.59686	1.97291	100	40.7021	3436.41	1855.81
109.654	2.59171	1.997	100	48.59	3456.85	1865.47
114.665	2.58301	2.0032	100	46.6383	3467.3	1866.69
115.305	2.57797	1.9981	100	42.1095	3464.8	1861.44
112.383	2.57996	1.9866	100	40.668	3454.23	1854.61
110.9	2.58625	1.96869	100	42.5653	3446.28	1852.01
112.157	2.59626	1.93423	100	39.3595	3434.62	1843.87
110.788	2.5981	1.87774	100	38.3219	3388.97	1823.2
109.785	2.59571	1.81492	100	41.4724	3343.08	1798.28
110.851	2.59521	1.75605	100	46.686	3302.4	1773.73
114.104	2.60031	1.70665	100	50.7854	3270.89	1754.42
116.501	2.60417	1.66464	100	52.9008	3283.03	1751.22
117.639	2.6128	1.66549	100	52.7803	3256.38	1757.21
117.841	2.60922	1.66266	100	50.0527	3265.45	1757.41
116.834	2.6034	1.65454	100	47.7128	3282.43	1757.11
115.329	2.59879	1.64961	100	47.7223	3292.87	1759.87
114.913	2.59121	1.66015	100	50.1468	3304.67	1765.77
116.276	2.59302	1.67377	100	50.1873	3318.74	1777.51
116.507	2.59766	1.69912	100	46.678	3334.79	1787.22
115.119	2.60574	1.72187	100	44.5853	3350.23	1793.07
113.593	2.61084	1.73655	100	45.8087	3364.67	1797.61
113.637	2.60916	1.74448	100	49.9344	3375.23	1803.39
115.964	2.60842	1.75621	100	53.4702	3371.19	1809.28
117.756	2.60563	1.75953	100	52.2351	3384.96	1811.29
117.693	2.60368	1.75075	100	48.7364	3381.57	1808.39
116.209	2.60074	1.73367	100	45.0686	3360.96	1801.27
114.137	2.59813	1.71219	100	42.5483	3333.41	1791.15
112.446	2.59921	1.69126	100	41.8199	3313.54	1780.63
111.825	2.60381	1.68855	100	44.2972	3308.12	1781.28
113.003	2.6059	1.70097	100	46.1753	3310.87	1781.38
114.156	2.60565	1.7156	100	46.2909	3310.04	1779.53
114.536	2.60508	1.72804	100	48.2057	3307.6	1774.97
114.805	2.6057	1.73497	100	54.1044	3307.2	1768.64
117.663	2.60709	1.73202	100	61.5926	3309.63	1763.94
121.097	2.60588	1.72825	100	55.1751	3306.65	1766.8
119.583	2.60662	1.73996	100	45.9214	3309.63	1767.37
115.254	2.6067	1.75111	100	39.7002	3310.14	1767.71
110.99	2.60764	1.76148	100	38.8542	3311.81	1769.59
109.52	2.61099	1.77792	100	42.7742	3321.79	1773.82
111.818	2.60492	1.79088	100	48.4546	3326.33	1778.47
114.893	2.59893	1.78462	100	46.2759	3332.49	1781.07
114.785	2.5995	1.77562	100	42.2049	3326.69	1773.78
112.652	2.60429	1.77165	100	41.4548	3314.6	1763.16
111.144	2.60945	1.7737	100	45.8877	3305.25	1757.49
113.396	2.61162	1.77528	100	52.4119	3306.52	1763.12
116.927	2.60785	1.79289	100	52.4837	3315.58	1773.56
117.659	2.60086	1.79798	100	48.2698	3323.55	1774.88
116.071	2.59932	1.78041	100	46.5987	3325.16	1769.02
114.5	2.59953	1.74104	100	52.0554	3316.56	1755.81
115.847	2.595	1.69364	100	65.3304	3297.99	1738.51
122.192	2.59082	1.67939	100	77.823	3280.23	1736.06
127.055	2.59232	1.67163	100	76.9821	3273.56	1732.52
127.975	2.59874	1.65706	100	74.4575	3267.42	1730.59
127.14	2.60962	1.64126	100	71.6729	3258.66	1729.88
126.124	2.61892	1.62923	100	67.5539	3247.72	1728.55
124.965	2.61624	1.6213	100	59.9881	3237.41	1723.68
121.799	2.611	1.59468	100	55.5608	3218.13	1710.96
119.579	2.61071	1.58582	100	55.398	3220.51	1699.87
118.997	2.6168	1.5722	100	57.2664	3219.88	1700.9
119.67	2.62151	1.55425	100	58.7224	3217.42	1706.41
120.631	2.61937	1.53722	100	58.2907	3216.86	1709.52
120.482	2.62035	1.51642	100	57.3854	3203.01	1724.45
120.084	2.61533	1.49277	100	61.5367	3199.78	1704.5
121.393	2.61979	1.4754	100	64.3389	3213.91	1700.77
122.808	2.62378	1.46287	100	62.8111	3212.08	1703.51
122.82	2.62492	1.45565	100	57.8816	3194.09	1706.69
120.669	2.6281	1.45429	100	53.9791	3187.51	1710.79
118.536	2.6281	1.43796	100	58.6673	3182.68	1713.51
120.087	2.62284	1.4123	100	69.2771	3189	1710.4
123.854	2.61522	1.40062	100	76.0722	3201.11	1703.44
127.179	2.6091	1.42153	100	77.6786	3203.12	1698.02
128.208	2.60788	1.48241	100	76.4796	3191.68	1696.83
127.581	2.61328	1.57129	100	77.6685	3195.18	1695.15
127.978	2.61565	1.62531	100	78.2662	3207.61	1712.83
128.233	2.61838	1.63099	100	76.6665	3203.76	1720.4
127.89	2.61974	1.62137	100	72.2021	3208.33	1719.12
126.583	2.62033	1.60897	100	66.5202	3209.59	1710.99
124.279	2.62051	1.59173	100	63.353	3181.93	1699.66
122.495	2.60779	1.57917	100	70.7705	3174.19	1700.71
124.895	2.60753	1.58335	100	84.3694	3166.63	1701.75
129.137	2.6038	1.59356	100	90.7822	3171.41	1706.23
132.17	2.60015	1.61044	100	86.7406	3189.17	1710.13
131.851	2.5992	1.62821	100	75.7915	3213.45	1708.17
127.967	2.59611	1.62901	100	68.5913	3230.35	1696.28
125.286	2.59858	1.68218	100	71.0871	3211.81	1706.27
125.467	2.59987	1.67535	100	70.8663	3199.42	1727.47
125.674	2.60077	1.65323	100	65.1916	3203.37	1741.06
124.11	2.60079	1.64437	100	56.9084	3227.4	1742.57
120.403	2.60004	1.6622	100	51.2206	3262.25	1738.26
117.339	2.60422	1.70257	100	50.8083	3254.92	1740.92
116.874	2.60296	1.71173	100	58.5908	3265.04	1758.13
119.587	2.60308	1.72279	100	71.6537	3276.81	1767.15
124.427	2.60379	1.73224	100	82.857	3274.71	1760.79
129.302	2.60644	1.71594	100	88.3586	3254.65	1741
131.495	2.61551	1.6377	100	89.7754	3226.73	1717.69
131.911	2.61888	1.61062	100	93.3202	3185.87	1703.87
132.853	2.62358	1.59945	100	96.2141	3170.32	1695.01
133.754	2.62458	1.58991	100	95.1701	3167.61	1688.67
133.855	2.62184	1.58322	100	89.2785	3170.94	1685.45
132.491	2.61723	1.58409	100	79.7729	3175.69	1686.18
129.437	2.61165	1.58786	100	71.2328	3177.7	1688.7
126.389	2.60715	1.58256	100	71.9013	3176.36	1689.25
125.879	2.61103	1.57901	100	78.2635	3172.76	1687.78
127.582	2.61607	1.58217	100	82.8497	3165.65	1686.72
129.766	2.6198	1.58975	100	81.4229	3160.54	1687.1
129.87	2.62439	1.59391	100	74.5334	3168.17	1688.38
127.383	2.61093	1.59908	100	72.9436	3184.92	1691.88
126.499	2.61143	1.60936	100	78.0233	3185.2	1693.92
127.674	2.60887	1.62263	100	84.5059	3185.79	1697.41
129.87	2.60698	1.62628	100	89.2933	3188.41	1703.78
131.73	2.60867	1.61877	100	90.8483	3195.23	1714.06
132.384	2.59923	1.63329	100	89.825	3221.23	1729.52
132.107	2.59953	1.66642	100	86.5658	3253.33	1743.57
131.25	2.60135	1.68887	100	76.9176	3261.81	1751.1
128.605	2.60085	1.69473	100	64.3095	3260.34	1752.45
124.042	2.59973	1.68605	100	53.9451	3255.66	1749.64
118.755	2.60185	1.67093	100	50.853	3249.28	1745.55
116.973	2.59447	1.65985	100	53.3444	3264.9	1741.6
117.814	2.60149	1.65548	100	57.0668	3268.36	1737.5
119.431	2.60747	1.65712	100	62.7647	3269.32	1735.5
121.685	2.60726	1.66175	100	68.6386	3270.99	1737.91
124.312	2.60162	1.67122	100	72.4581	3274.85	1744.92
126.175	2.59793	1.6974	100	72.4969	3281.57	1752.82
126.204	2.59562	1.72968	100	68.0055	3301.67	1760.68
124.863	2.60315	1.75297	100	58.7777	3316.41	1768.95
121.517	2.60776	1.78465	100	50.1552	3330.02	1778.33
117.209	2.60836	1.82565	100	46.2752	3338.35	1787.99
114.143	2.6102	1.86301	100	48.9604	3336.36	1796.05
115.435	2.61102	1.86654	100	53.9999	3343.17	1799.89
117.836	2.61095	1.85992	100	54.2827	3342.64	1800.85
118.57	2.61134	1.8635	100	51.459	3345.78	1798.58
117.575	2.60893	1.86146	100	48.1868	3344.69	1795.86
115.732	2.60588	1.85066	100	46.4731	3337.59	1795.2
114.505	2.61237	1.85344	100	46.8454	3335.46	1797.57
114.676	2.61098	1.83481	100	50.1852	3335.45	1796.51
116.114	2.61667	1.833	100	57.8654	3343.25	1789.95
119.223	2.61633	1.83076	100	64.3071	3346.76	1784.93
122.546	2.61146	1.8205	100	65.438	3349.63	1786.54
123.919	2.6077	1.80697	100	60.756	3360.28	1795.95
121.726	2.59859	1.82363	100	59.7288	3376.21	1803.41
121.144	2.5985	1.81937	100	67.6893	3395.25	1811.43
123.526	2.60309	1.83058	100	72.3399	3405.32	1814.98
125.902	2.60817	1.84908	100	68.1533	3405.5	1813.38
125.453	2.61144	1.85479	100	57.9336	3397.77	1807.39
120.818	2.61326	1.82453	100	52.4635	3385.33	1798.68
118.05	2.61875	1.78455	100	56.2292	3364.76	1790.08
119.057	2.62567	1.7473	100	59.8313	3344.12	1787.84
120.73	2.62725	1.72124	100	61.334	3354.7	1795.21
121.73	2.6246	1.71658	100	61.0681	3377.27	1805.52
121.72	2.62089	1.73637	100	60.5168	3387.27	1810.5
121.308	2.6167	1.76386	100	61.9071	3400.81	1808.64
121.859	2.6172	1.76201	100	61.672	3416.36	1802.63
121.921	2.61686	1.76212	100	57.52	3421.71	1804.49
120.567	2.6139	1.76083	100	53.3731	3429.95	1813.8
118.39	2.60758	1.76014	100	52.6626	3439.84	1822.98
117.28	2.59869	1.7676	100	57.2313	3438.54	1821.15
119.355	2.59451	1.78112	100	64.9841	3443.54	1817.83
122.517	2.59565	1.77211	100	70.5044	3448.35	1823.58
125.003	2.60062	1.7637	100	69.3486	3458.2	1828.82
125.397	2.60549	1.76897	100	62.0884	3463.35	1826.08
122.984	2.60649	1.78652	100	52.1937	3449.35	1811.76
118.257	2.60191	1.7907	100	45.7646	3401.85	1788.96
114.878	2.61414	1.79865	100	45.6371	3379.31	1788.04
114.078	2.62093	1.81024	100	47.7142	3365.01	1801.46
114.879	2.62316	1.80411	100	48.4377	3372.62	1813.44
115.713	2.61748	1.79176	100	46.4876	3396.61	1815.7
115.014	2.60187	1.79968	100	42.6875	3417.25	1809.25
112.792	2.60351	1.80149	100	40.451	3415.84	1811.01
111.339	2.60601	1.8056	100	38.8534	3424.81	1816.27
110.252	2.61239	1.81818	100	36.7588	3432.93	1820.51
109.017	2.619	1.83918	100	34.2424	3436.86	1821.61
107.358	2.62154	1.8612	100	31.6366	3437.13	1819.66
105.456	2.61731	1.8683	100	29.2684	3437.99	1817.64
103.626	2.62068	1.86904	100	29.0998	3434.27	1817.33
103.126	2.61451	1.86649	100	33.8151	3429.72	1818.18
105.579	2.61372	1.8637	100	44.2736	3429.68	1818.18
111.204	2.61541	1.86941	100	56.0271	3433.07	1818.53
118.517	2.61083	1.8899	100	61.8213	3436.63	1821.25
122.079	2.61025	1.90877	100	53.4579	3443.97	1824.52
118.95	2.60811	1.90976	100	43.5067	3456.76	1825.42
113.937	2.60881	1.92681	100	38.6318	3458.92	1823.35
110.242	2.61616	1.94165	100	40.2922	3452.43	1819.56
110.015	2.626	1.94214	100	46.6822	3444.42	1816.23
113.858	2.62551	1.93415	100	53.0196	3443.76	1815.94
117.266	2.62255	1.91971	100	54.663	3440.71	1815.86
118.548	2.61307	1.92307	100	56.1697	3437.86	1811.59
119.28	2.60733	1.91261	100	53.6667	3433.34	1806.98
118.762	2.60474	1.89413	100	48.5788	3429.96	1805.27
116.216	2.60119	1.88414	100	44.9405	3432.16	1807.68
113.593	2.5966	1.88185	100	47.9973	3444.11	1810.11
114.995	2.59929	1.86328	100	54.0306	3452.37	1809.79
117.699	2.60402	1.87505	100	59.0401	3456.8	1809.19
120.27	2.61111	1.88565	100	59.0805	3456.26	1811.63
121.177	2.61495	1.88142	100	53.3954	3455.21	1817.01
119.016	2.60667	1.87555	100	44.9066	3461.94	1821.66
114.495	2.6129	1.89007	100	41.8979	3464.61	1823.44
112.3	2.61859	1.90287	100	45.0719	3464.64	1820.88
113.186	2.62631	1.90765	100	52.3783	3458.92	1816.97
116.496	2.62969	1.90483	100	57.9431	3449.65	1813.13
120.217	2.62502	1.89745	100	56.2608	3441.87	1809.93
120.354	2.62182	1.88892	100	45.6415	3443.14	1807.11
115.227	2.61467	1.87691	100	38.4399	3437.11	1804.29
110.65	2.60871	1.86873	100	34.4304	3436.59	1799.61
107.52	2.60623	1.85655	100	33.009	3428.79	1795.17
106.084	2.60628	1.8404	100	34.86	3416.16	1792.35
106.415	2.60585	1.82787	100	41.16	3411.37	1791.37
110.523	2.60528	1.83222	100	49.0274	3405.96	1789.47
114.899	2.61345	1.8148	100	49.4465	3400.73	1784.67
116.21	2.61765	1.80362	100	45.2284	3399.27	1780.57
114.532	2.61924	1.80185	100	40.8874	3402.42	1777.89
111.572	2.61921	1.80094	100	40.209	3405.96	1776.93
110.362	2.61158	1.78198	100	44.4172	3397.81	1778.26
112.843	2.60979	1.77741	100	50.2893	3401.63	1775.24
115.84	2.61358	1.77437	100	53.7333	3391.76	1773.98
117.976	2.61473	1.76822	100	54.4354	3391.25	1773.45
118.712	2.6153	1.76125	100	53.9411	3402.16	1773.49
118.337	2.62035	1.7578	100	54.8518	3413.05	1774.22
118.522	2.61551	1.74984	100	59.8914	3414.9	1773.68
120.603	2.6106	1.7454	100	62.4035	3414.15	1775.78
121.99	2.61199	1.74255	100	58.8774	3412.23	1782.05
121.234	2.60932	1.74608	100	53.3	3409.58	1788.36
118.547	2.60148	1.75769	100	50.0843	3410.65	1791.22
116.267	2.60432	1.77283	100	51.7717	3424.71	1790.12
117.129	2.60572	1.78604	100	52.9318	3417.52	1786.56
117.76	2.61032	1.78785	100	49.6584	3417.46	1786.36
116.703	2.61379	1.79618	100	46.058	3419.61	1789.17
114.663	2.61498	1.79838	100	45.4887	3423.66	1793.13
113.519	2.61438	1.78447	100	49.4063	3429.03	1796.19
115.607	2.61208	1.81344	100	54.0015	3424.83	1798.74
117.895	2.61689	1.81283	100	52.3383	3416.42	1794.23
117.826	2.62149	1.80574	100	48.624	3411.49	1788.01
116.168	2.62873	1.79526	100	46.1303	3408.33	1783.44
114.413	2.63493	1.78367	100	46.6165	3402.65	1781.36
114.23	2.62926	1.77366	100	49.8366	3389.81	1779.73
115.959	2.62163	1.75495	100	52.9038	3382.98	1773.75
117.528	2.61434	1.7429	100	52.7388	3375.61	1768.57
117.882	2.6116	1.72693	100	48.3732	3376.69	1764.18
116.261	2.61116	1.71567	100	42.4569	3381.36	1764.12
112.841	2.61105	1.71718	100	39.1847	3385.27	1770.49
109.978	2.61728	1.71768	100	43.1731	3401.02	1777.93
112.137	2.61605	1.71941	100	50.1673	3398.3	1779.41
115.597	2.61207	1.73257	100	57.2304	3397.73	1780.42
119.146	2.60501	1.74436	100	64.2686	3400.1	1785.41
122.302	2.59974	1.75157	100	67.9919	3406.14	1793.55
124.856	2.60395	1.76119	100	63.3467	3415.54	1799.33
123.102	2.60739	1.77629	100	55.2294	3406.87	1798.97
119.755	2.60385	1.76487	100	52.9733	3411.35	1792.72
118.039	2.6021	1.76087	100	54.0133	3411.67	1787.69
118.155	2.6006	1.75934	100	57.0062	3407.11	1786.48
119.418	2.5986	1.75215	100	59.8412	3402.31	1789.49
121.179	2.60319	1.7478	100	58.3886	3403.17	1795.18
120.591	2.5969	1.76338	100	52.1775	3406.3	1796.06
118.142	2.6002	1.77022	100	49.5521	3403.86	1793.61
116.342	2.60382	1.76394	100	49.7348	3403.41	1791.43
116.096	2.60601	1.7548	100	49.4882	3403.81	1791.61
116.609	2.60978	1.75842	100	44.8431	3400.16	1794.32
114.414	2.60757	1.76367	100	35.654	3406.85	1795.52
109.117	2.6161	1.7638	100	30.4616	3411.18	1797.05
104.87	2.61907	1.7681	100	31.64	3413.47	1797.81
104.316	2.61899	1.7803	100	38.789	3413.15	1797.94
108.269	2.61906	1.79327	100	49.1239	3409.04	1797.81
114.993	2.61706	1.78513	100	57.3986	3399.56	1797.69
119.111	2.60707	1.79332	100	55.1816	3418.76	1796.12
119.193	2.60201	1.7996	100	50.0875	3414.41	1795.31
117.061	2.59808	1.79691	100	47.7442	3402.47	1795.47
115.184	2.59801	1.78962	100	50.5678	3394.79	1795.62
115.833	2.60497	1.78713	100	57.4513	3395.95	1794.3
119.496	2.60792	1.79286	100	60.6277	3392.36	1790.37
121.126	2.60441	1.77831	100	54.9173	3385.08	1787.26
119.468	2.60203	1.77338	100	48.5675	3377.76	1784.87
116.317	2.60447	1.77041	100	45.0868	3367	1781.69
113.819	2.61173	1.76319	100	45.9395	3354.54	1777.18
113.687	2.61966	1.75479	100	50.6679	3349.05	1772.23
116.126	2.62171	1.74757	100	61.9628	3344.63	1764.73
120.796	2.61725	1.72612	100	71.0434	3342.33	1760.79
124.878	2.61441	1.70401	100	67.9277	3340.45	1755.23
125.307	2.61238	1.69001	100	57.9897	3338.24	1750.1
121.003	2.60844	1.68925	100	52.2163	3335.34	1749.09
117.339	2.60671	1.70318	100	57.9096	3331.34	1751.36
119.629	2.61319	1.70609	100	61.9868	3346.11	1761.96
121.635	2.62165	1.71685	100	63.5136	3356.29	1769.54
122.619	2.62685	1.73837	100	66.2452	3364.24	1774.11
123.334	2.62462	1.76323	100	69.5739	3368.94	1775.34
125.176	2.61389	1.77604	100	68.305	3365.21	1772.47
124.837	2.61553	1.7662	100	60.4836	3369.59	1777.68
122.057	2.60879	1.76625	100	56.9864	3369.86	1786.49
120.068	2.60514	1.78102	100	57.6388	3381.15	1792.69
119.831	2.60391	1.79624	100	60.5446	3399.27	1796.52
121.085	2.60299	1.8043	100	62.8633	3414.6	1800.58
122.482	2.60685	1.83048	100	61.0279	3420.47	1807.8
121.784	2.61362	1.84845	100	56.1225	3424.24	1813.78
119.889	2.621	1.85562	100	54.3633	3421.83	1811.71
118.645	2.62172	1.85361	100	52.8573	3416.89	1805.64
118.092	2.61945	1.84096	100	50.1522	3408.82	1800.06
116.893	2.62452	1.81663	100	47.1769	3396.45	1798
115.002	2.62953	1.80391	100	51.087	3404.86	1795.78
116.513	2.63034	1.8115	100	56.5123	3413.19	1797.65
118.969	2.62998	1.82517	100	58.2996	3424.38	1802.32
120.441	2.62385	1.83874	100	57.2889	3443.01	1810.5
120.14	2.61252	1.85061	100	56.5399	3462.81	1819.66
119.255	2.60924	1.86464	100	60.2738	3456.32	1820.44
120.915	2.61901	1.87858	100	64.0421	3448.7	1811
122.532	2.62976	1.87283	100	61.3142	3447.79	1812.6
122.15	2.63104	1.86896	100	58.819	3450.38	1818.08
120.712	2.6263	1.87356	100	59.9632	3451.64	1822.35
120.662	2.6243	1.88187	100	64.3613	3447.31	1822.27
122.775	2.61355	1.88524	100	64.8195	3439.21	1814.43
123.17	2.61811	1.87125	100	62.0596	3432.4	1800.5
122.338	2.62097	1.85489	100	58.8322	3421.92	1791.05
120.954	2.62138	1.84243	100	58.3038	3411.73	1787.16
120.13	2.62069	1.83875	100	62.0852	3406.28	1787.62
121.39	2.61937	1.84746	100	69.1347	3408.01	1790.25
124.331	2.61773	1.82605	100	69.7537	3408.34	1792.19
125.118	2.61851	1.8066	100	72.8508	3406.72	1786.79
126.022	2.61261	1.79022	100	78.5832	3397.4	1778.18
127.803	2.60596	1.78263	100	80.3179	3381.68	1771.72
129.554	2.60752	1.78922	100	71.6852	3366.65	1771.95
126.75	2.60907	1.8067	100	59.624	3368.63	1779.25
122.03	2.61456	1.81202	100	52.6039	3382.47	1781.83
118.367	2.6136	1.81572	100	50.2046	3387.54	1781.14
116.589	2.61211	1.8124	100	55.3189	3388.26	1781.12
117.723	2.61331	1.80535	100	67.3457	3388.84	1782.69
122.949	2.61471	1.80784	100	80.5923	3389.35	1782.78
128.25	2.61258	1.80177	100	73.0509	3389.4	1778.22
126.976	2.60794	1.79313	100	60.0442	3389.64	1773.1
122.301	2.60575	1.78717	100	54.1813	3387.8	1773.37
118.54	2.60696	1.79323	100	54.4562	3387.31	1778.26
118.474	2.61027	1.81286	100	55.6041	3390.63	1783.77
119.154	2.61248	1.82107	100	55.3273	3391.34	1783.88
119.067	2.61369	1.79616	100	56.2569	3393.1	1776.43
119.37	2.61555	1.77929	100	61.416	3389.91	1770.09
121.087	2.6206	1.77668	100	72.4938	3383.93	1769.56
124.79	2.63014	1.78006	100	84.8993	3379.67	1772.86
130.117	2.64297	1.77418	100	89.101	3381.86	1772.72
131.781	2.64543	1.78378	100	79.3125	3384.54	1767.79
129.309	2.63728	1.77919	100	72.5684	3350.98	1759.43
126.705	2.62536	1.7624	100	67.8158	3332.31	1756.96
124.74	2.61915	1.74423	100	63.8185	3328.5	1756.25
123.161	2.62141	1.73533	100	59.6937	3327.92	1752.09
121.423	2.61838	1.73959	100	55.5864	3323.67	1745.24
119.566	2.6115	1.71571	100	54.5446	3317.22	1741.71
118.767	2.60559	1.70772	100	58.7179	3315.37	1742.18
119.974	2.60568	1.70404	100	65.3474	3325.5	1744.49
122.725	2.60858	1.70129	100	72.2832	3339.81	1745.65
125.618	2.60753	1.70242	100	77.989	3341.15	1742.97
127.842	2.61196	1.70258	100	80.0467	3323.85	1738.26
128.732	2.60933	1.70771	100	77.5777	3324.45	1742.09
128.267	2.61409	1.70954	100	76.5641	3330.52	1748.39
127.676	2.6188	1.71917	100	75.6593	3340.55	1753.57
127.525	2.61819	1.73389	100	74.8722	3350.83	1755.09
126.759	2.61858	1.72207	100	78.9001	3351.13	1751.82
128.177	2.6089	1.70788	100	96.1585	3339.52	1748.67
133.089	2.60443	1.70365	100	96.3122	3338.15	1747.3
134.608	2.60421	1.69852	100	80.9497	3336.9	1747.9
130.575	2.60925	1.69183	100	64.6906	3337.1	1749.45
123.333	2.61909	1.68142	100	64.1835	3343.33	1750.85
122.52	2.62139	1.62801	100	73.8628	3344.19	1753.99
125.856	2.63185	1.6714	100	77.6482	3349.95	1752.2
127.81	2.63579	1.68798	100	81.8993	3344.78	1745.07
129.149	2.6374	1.69496	100	88.7589	3341.65	1744.47
131.044	2.63706	1.70978	100	94.6584	3347.51	1755.01
133.756	2.62762	1.72197	100	90.1505	3355.42	1768.53
132.475	2.63163	1.70034	100	79.937	3361.41	1760.64
129.542	2.62231	1.6753	100	76.9134	3354.55	1744.12
127.905	2.61507	1.67201	100	74.7433	3344.93	1735.96
127.243	2.61027	1.68312	100	68.8327	3345.79	1745.5
125.704	2.60654	1.70362	100	58.0097	3363.57	1773.44
121.157	2.61991	1.78847	100	49.5605	3378.11	1801.04
117.062	2.62309	1.83318	100	50.6411	3401.62	1805.4
116.541	2.61906	1.85538	100	57.0845	3407.87	1801.55
118.917	2.6101	1.85392	100	63.9436	3392.25	1798.81
122.338	2.60176	1.8339	100	68.4335	3366.49	1800.9
124.468	2.60123	1.8078	100	70.8173	3352.96	1804.74
125.326	2.60009	1.78838	100	75.9444	3345.89	1792.05
127.039	2.59256	1.73588	100	79.6424	3328.66	1775.3
128.486	2.58505	1.68525	100	78.3016	3308.34	1761.76
128.601	2.58404	1.6526	100	75.4305	3293.64	1759.22
127.335	2.5923	1.6442	100	74.9055	3290.14	1769.22
127.075	2.60344	1.65813	100	75.2944	3294.92	1777.34
127.198	2.61775	1.68238	100	64.3207	3304.36	1783.16
123.903	2.61567	1.70095	100	53.7462	3312.19	1783.66
119.208	2.60955	1.70555	100	48.5251	3323.17	1788.43
115.714	2.60764	1.71481	100	48.5786	3340.48	1800.63
115.494	2.61183	1.7578	100	49.6438	3363.59	1816.83
116.301	2.61699	1.77918	100	45.4844	3377.61	1831.24
114.475	2.61933	1.80392	100	45.6043	3376.78	1826.33
113.964	2.61127	1.8056	100	53.237	3365.55	1812.39
116.613	2.60284	1.7948	100	61.2347	3344.5	1793.14
121.371	2.60216	1.77532	100	64.1402	3318.11	1775.4
122.826	2.60486	1.71986	100	65.1283	3298.48	1773.55
123.248	2.60733	1.70024	100	86.7275	3295.88	1769.26
129.199	2.60821	1.68742	100	96.9066	3285.45	1755.16
136.489	2.60498	1.67187	100	99.9	3277.56	1747.4
140.667	2.60175	1.6563	100	95.374	3274.17	1749.31
138.43	2.6031	1.64951	100	81.4791	3272.19	1755.41
130.767	2.5921	1.65139	100	66.0951	3273.97	1759.48
124.897	2.60128	1.67016	100	68.7818	3290.68	1763.86
124.351	2.60527	1.68902	100	75.8147	3295.44	1770.06
126.729	2.60759	1.70579	100	77.4532	3294.84	1779.71
128.443	2.61026	1.72081	100	71.4003	3295	1790.19
126.275	2.60589	1.73453	100	65.7146	3292	1792.79
124.019	2.60499	1.75135	100	69.3146	3284.63	1783.95
124.684	2.60526	1.74045	100	73.7749	3281.84	1780.78
126.283	2.60843	1.72112	100	77.6426	3274.57	1782.86
127.802	2.61029	1.71071	100	81.1667	3266.84	1785.4
128.966	2.60794	1.71707	100	83.9748	3266.07	1782.72
130.29	2.61557	1.71756	100	79.363	3267.89	1773.7
128.988	2.61808	1.69304	100	74.5855	3258.99	1771.56
127.333	2.61858	1.68861	100	71.9485	3253.47	1776.76
126.141	2.61846	1.70421	100	67.6062	3258.67	1784.04
124.919	2.61902	1.72998	100	63.1829	3270.98	1785.92
122.211	2.62099	1.75198	100	67.086	3275.94	1775.35
123.638	2.61336	1.7587	100	81.4339	3276.93	1771.84
128.146	2.60377	1.76165	100	82.3882	3278.8	1778.54
129.811	2.5996	1.77468	100	77.1736	3292.06	1790.09
128.423	2.60435	1.79757	100	73.2824	3314.88	1803.89
126.362	2.61665	1.82169	100	75.6285	3337.9	1817.17
126.972	2.62608	1.83014	100	81.4503	3343.91	1823.64
128.915	2.62575	1.85821	100	88.1757	3341.95	1821.2
131.038	2.62288	1.86847	100	92.469	3338.24	1811.49
132.701	2.61989	1.84883	100	92.9416	3323.77	1795.45
133.397	2.61811	1.80539	100	89.2627	3300.02	1778.51
132.755	2.61735	1.75928	100	82.0843	3278.54	1768.37
130.356	2.6107	1.73557	100	73.0534	3270.03	1761.03
127.146	2.60879	1.73639	100	65.7528	3275.89	1756.48
124.161	2.60855	1.72745	100	59.999	3283.94	1755.35
121.62	2.6117	1.71306	100	56.5127	3289.02	1756.81
119.72	2.61821	1.70823	100	56.7342	3291.5	1759.27
119.13	2.62141	1.7267	100	63.2531	3299.86	1760.7
121.925	2.62772	1.74811	100	73.361	3304.37	1759.36
125.605	2.62744	1.75476	100	85.9232	3306.03	1757.87
129.758	2.6284	1.75345	100	95.5306	3305.79	1754.9
133.895	2.6288	1.75011	100	98.3319	3304.52	1750.96
136.924	2.62246	1.74814	100	92.1436	3302.5	1747.8
133.641	2.62517	1.74543	100	74.6033	3296.43	1746.19
128.165	2.61787	1.7641	100	70.713	3290.36	1741.58
125.698	2.61565	1.76422	100	71.6469	3267.09	1736.02
125.683	2.61411	1.76303	100	75.6495	3247.15	1731.05
126.866	2.60981	1.76967	100	82.1872	3240.04	1726.09
128.988	2.608	1.759	100	90.624	3224.22	1717.26
131.691	2.61276	1.7389	100	86.9621	3233.54	1711.18
131.395	2.61041	1.71466	100	78.2674	3218.03	1703.58
128.965	2.61048	1.69706	100	70.3535	3206.05	1698.82
125.886	2.61196	1.68911	100	66.0868	3203.62	1696.75
123.775	2.61012	1.68606	100	65.9283	3203.37	1695.07
123.553	2.61275	1.66949	100	68.5528	3198.28	1694.09
124.475	2.61434	1.66671	100	73.5391	3194.16	1693.98
126.144	2.61424	1.66653	100	80.1268	3187.62	1693.96
128.337	2.61468	1.67044	100	85.1407	3183.54	1695.26
130.393	2.61675	1.67919	100	86.3424	3184.87	1698.68
131.143	2.61927	1.68996	100	83.5479	3190.2	1703.79
130.265	2.61812	1.69595	100	78.7928	3196.54	1703.88
128.804	2.61578	1.712	100	76.8778	3196.87	1705.05
127.887	2.6121	1.72278	100	75.4594	3195.67	1707.78
127.407	2.60997	1.72859	100	70.8929	3194.25	1710.25
126.365	2.61188	1.73467	100	61.7848	3192.15	1710
122.555	2.61443	1.73844	100	56.2256	3187.79	1705.75
119.996	2.60857	1.71855	100	60.4724	3185.63	1701.65
120.863	2.60804	1.69673	100	69.3932	3182.72	1697.79
124.026	2.60743	1.67874	100	81.0951	3177.81	1694.98
128.198	2.60597	1.66521	100	92.4479	3171.74	1692.07
132.352	2.60907	1.65289	100	98.9857	3167.19	1686.42
134.451	2.6103	1.64182	100	93.9314	3165.6	1681.22
133.583	2.61406	1.625	100	95.3307	3159.58	1675.85
133.503	2.61833	1.60765	100	98.1453	3154.95	1674.47
135.453	2.62122	1.59447	100	99.9	3151.15	1675.99
138.237	2.6206	1.5885	100	97.6246	3147.61	1678.09
136.637	2.6133	1.58908	100	84.8223	3149.3	1680.19
131.643	2.61347	1.59586	100	79.203	3169.1	1683.03
128.979	2.61663	1.59752	100	80.3106	3164.4	1687.8
128.718	2.6209	1.59676	100	85.2896	3160.44	1694.45
130.143	2.62427	1.59684	100	91.3205	3164.36	1700.45
132.155	2.6241	1.60003	100	95.9485	3167.33	1702.29
133.65	2.61189	1.60404	100	95.8965	3188.78	1704.15
133.844	2.61084	1.60898	100	87.8566	3181.6	1708.01
132.011	2.61432	1.61338	100	78.1591	3189.87	1712.36
128.918	2.61866	1.62196	100	71.9937	3201.29	1715.83
126.108	2.6214	1.63453	100	70.9343	3200.77	1717.15
125.702	2.6214	1.63854	100	69.9651	3196.99	1715.36
125.333	2.61381	1.63416	100	72.3227	3198.34	1712.16
125.941	2.61677	1.63599	100	80.3472	3192.98	1710.55
128.19	2.61597	1.63501	100	83.7561	3192.83	1711.58
130.252	2.6108	1.62952	100	79.2344	3199.49	1715.1
129.329	2.60801	1.6243	100	70.7519	3206.98	1720.3
125.782	2.5999	1.63069	100	74.7109	3208.23	1727.03
126.693	2.60009	1.64642	100	90.0466	3214.69	1730.71
130.79	2.60226	1.668	100	97.9542	3215.86	1732.56
134.754	2.60696	1.68788	100	99.9	3216.57	1733.6
136.214	2.61465	1.69765	100	97.0371	3218.79	1733.83
135.112	2.62375	1.69024	100	84.7077	3216.01	1731.71
131.276	2.61965	1.69394	100	71.3753	3212.46	1728.06
126.739	2.61529	1.68865	100	67.4112	3203.74	1728.7
124.386	2.61151	1.68639	100	71.1236	3201.25	1732.51
125.016	2.61033	1.68913	100	79.2028	3204.67	1736.57
127.897	2.61255	1.69562	100	87.4002	3209.13	1738.25
130.892	2.61223	1.71405	100	90.7536	3216.69	1739.67
132.093	2.60837	1.71628	100	90.9805	3218.55	1741.41
132.394	2.60184	1.71919	100	89.5483	3223.54	1744.28
132.088	2.59845	1.72513	100	88.0941	3226.62	1747.35
131.561	2.59924	1.73365	100	89.2077	3227.78	1749.91
131.391	2.5991	1.74289	100	95.7349	3234.25	1751.65
133.394	2.60156	1.74764	100	99.2656	3238.5	1748.01
135.914	2.60274	1.75072	100	99.9	3234.44	1745.16
138.069	2.60044	1.74706	100	99.9	3232.47	1745.3
138.911	2.59848	1.74245	100	99.9	3231.32	1746.58
137.987	2.60005	1.74292	100	99.9	3227.38	1745.85
136.244	2.59915	1.74243	100	99.9	3223.83	1740.79
135.607	2.61141	1.73412	100	99.9	3222.2	1735.82
135.276	2.61429	1.72266	100	99.9	3217.58	1730.75
135.441	2.61276	1.7121	100	99.2045	3215.42	1728.58
135.526	2.60987	1.70701	100	96.0008	3215.69	1730.59
134.352	2.60548	1.71038	100	88.6702	3213.93	1735.85
132.063	2.60966	1.70701	100	87.1567	3222.35	1740.91
131.314	2.61663	1.71213	100	89.2931	3222.56	1742.21
131.683	2.62028	1.71429	100	91.2308	3219.37	1741.23
132.37	2.62291	1.72139	100	92.0799	3218.26	1739.46
132.72	2.62526	1.73294	100	92.4546	3222.11	1738.6
132.723	2.61869	1.71677	100	94.3932	3227.43	1740.82
133.279	2.62033	1.7257	100	85.1085	3233.03	1742.83
131.177	2.61833	1.73291	100	73.4862	3232.17	1744.55
127.428	2.6185	1.73577	100	67.6371	3234.73	1743.96
124.365	2.62126	1.73839	100	67.9778	3237.98	1742.29
124.344	2.62291	1.74547	100	69.7196	3231.17	1742.7
124.958	2.62299	1.73447	100	73.1336	3216.24	1745.14
126.158	2.6197	1.73755	100	83.0698	3214.02	1744.31
129.024	2.61565	1.72821	100	85.3928	3214.65	1741.24
130.8	2.61208	1.71598	100	78.2335	3212.84	1737.99
129.205	2.61008	1.71235	100	67.9327	3208.65	1736.6
124.335	2.6109	1.71809	100	69.5374	3209.69	1738.55
124.916	2.6073	1.72015	100	85.2844	3209.23	1738.18
129.256	2.60548	1.72022	100	95.8704	3209.75	1736.23
133.143	2.60582	1.72087	100	99.8874	3207.14	1733.07
134.969	2.60919	1.72134	100	99.9	3201.15	1729.75
135.189	2.61479	1.71668	100	99.9	3195.09	1727.37
136.055	2.61225	1.6901	100	99.9	3198.63	1725.52
136.701	2.60896	1.69046	100	96.5186	3193.44	1722.61
135.095	2.607	1.69912	100	85.5542	3186.17	1717.98
131.575	2.60915	1.70404	100	74.8673	3180.58	1713.62
127.561	2.6146	1.70222	100	69.6376	3177.54	1710.71
125.238	2.61793	1.70171	100	68.5164	3174.68	1708.75
124.722	2.62302	1.69433	100	75.4602	3178.4	1711.89
126.703	2.62691	1.69005	100	91.297	3178.17	1713.54
131.076	2.63355	1.68898	100	99.279	3178.99	1714.52
135.135	2.63591	1.68874	100	96.4638	3181.46	1715.14
135.719	2.62783	1.68718	100	87.4447	3184.03	1715.89
131.898	2.62332	1.68701	100	80.3715	3184.46	1718.69
129.494	2.61758	1.69547	100	83.7769	3176.82	1720.53
129.815	2.6134	1.69257	100	88.9047	3180.56	1721.92
131.362	2.61188	1.69926	100	89.8738	3185.14	1723.23
132.298	2.60972	1.71196	100	83.8065	3183.99	1724.31
130.985	2.60066	1.70024	100	71.8669	3178.88	1724.51
126.782	2.60001	1.68588	100	66.2222	3176.63	1723.74
124.249	2.59696	1.68637	100	69.3224	3171.7	1722.91
124.568	2.59807	1.68876	100	72.1596	3186.33	1723.78
125.95	2.60383	1.69074	100	74.1672	3201.6	1725.54
126.606	2.61103	1.69385	100	79.0043	3199.6	1726.55
127.567	2.61234	1.70042	100	94.0625	3204.62	1725.25
132.232	2.61209	1.71052	100	98.7854	3203.47	1727.04
134.501	2.6065	1.71296	100	87.691	3200	1730.32
132.446	2.59887	1.70694	100	75.207	3195.03	1732.85
127.829	2.59558	1.69959	100	69.6806	3191.21	1732.34
124.979	2.60238	1.70179	100	71.315	3190.79	1727.41
125.718	2.60336	1.70663	100	69.5026	3179.16	1722.44
125.225	2.61733	1.70194	100	70.5183	3172.71	1723.71
125.338	2.61858	1.69145	100	78.3295	3168.78	1728.21
127.336	2.61412	1.69705	100	88.4435	3186.32	1731.15
131.015	2.61125	1.72395	100	95.6609	3222.37	1730.72
133.58	2.60067	1.73503	100	98.2575	3217.6	1732.2
134.351	2.60519	1.73342	100	99.5919	3206.81	1742.31
136.769	2.60749	1.72598	100	99.9	3216.41	1751.77
138.967	2.61249	1.73083	100	99.0786	3228.35	1757.32
138.543	2.61694	1.74537	100	92.9599	3233.63	1758.71
133.936	2.61407	1.75488	100	79.2032	3230.79	1758.39
129.071	2.60915	1.75751	100	81.1392	3217.84	1762.37
129.112	2.60656	1.76683	100	87.1523	3220.94	1772.54
130.729	2.60388	1.77097	100	86.9393	3220.42	1778.72
131.38	2.60101	1.77953	100	82.073	3222.8	1781.16
130.017	2.59702	1.79662	100	77.1194	3233.38	1783.26
127.87	2.5894	1.81175	100	77.3346	3247.72	1789.76
127.903	2.58965	1.81584	100	87.6805	3247.74	1798.23
130.593	2.59418	1.82021	100	96.3702	3262.2	1793.14
133.531	2.5989	1.82665	100	92.5207	3282.44	1784.54
133.775	2.59967	1.83516	100	80.6863	3292.27	1781.21
129.798	2.59555	1.84305	100	73.1402	3283.24	1788.57
126.358	2.59818	1.84042	100	80.6754	3293.15	1803.55
128.504	2.60058	1.86999	100	84.6335	3306.27	1806.35
130.14	2.60495	1.9414	100	81.2172	3310.38	1803.75
129.729	2.6086	1.99192	100	69.4793	3326.89	1821.45
126.315	2.61239	2.04208	100	50.818	3395.92	1875.86
119.073	2.62157	2.22761	100	29.213	3575.47	1969.51
105.913	2.62837	2.81915	100	18.403	3826.66	2122.12
94.9152	2.63289	3.30128	100	15.7205	4143.8	2225.02
90.0512	2.6312	3.46935	100	20.8489	4163.56	2192.19
92.9913	2.62536	3.31323	100	34.5736	3947.94	2066.32
103.152	2.61858	2.9006	100	55.9577	3704.04	1933.21
116.786	2.60981	2.26032	100	78.4043	3412.27	1838.34
126.23	2.60559	2.03093	100	92.9837	3233.95	1787.65
131.949	2.6058	1.9068	100	96.4045	3216.22	1775.31
134.029	2.60562	1.84725	100	90.6819	3227.9	1774.73
132.954	2.60508	1.83267	100	81.0634	3218.15	1773.17
129.729	2.60783	1.84704	100	74.5368	3220.08	1772.59
127.346	2.6007	1.86277	100	73.5987	3222.64	1770.24
126.689	2.60168	1.87387	100	76.0595	3224.81	1770.25
127.254	2.59946	1.87929	100	80.5912	3229.45	1773.87
128.653	2.59834	1.88445	100	84.5708	3239.4	1781.59
130.249	2.60251	1.89283	100	85.5332	3253.55	1792.02
130.869	2.60522	1.89881	100	82.3672	3261.92	1800.21
129.891	2.60697	1.90552	100	80.0166	3272.4	1805.89
129.047	2.60598	1.91951	100	80.8593	3285.82	1810.99
129.02	2.60392	1.93282	100	83.4119	3293.23	1811.35
129.78	2.6025	1.93787	100	86.4069	3292.83	1808.48
130.784	2.6032	1.93118	100	89.201	3289.07	1807.85
131.634	2.60755	1.9288	100	92.9437	3286.9	1811.8
132.728	2.6086	1.93495	100	89.4417	3290.87	1815.64
132.214	2.60434	1.9404	100	80.234	3294.77	1819.67
129.718	2.60339	1.94394	100	70.6317	3294.65	1819.34
126.053	2.60862	1.93671	100	66.6239	3287.72	1813.25
123.38	2.6087	1.89476	100	73.1665	3272.77	1807.17
125.899	2.61548	1.8901	100	87.6862	3280.25	1803.97
130.234	2.60922	1.89184	100	88.5254	3274.21	1791.52
131.842	2.60961	1.89175	100	81.4093	3251.95	1770.68
130.035	2.61577	1.87841	100	74.0295	3219.23	1749.16
126.908	2.61787	1.84309	100	72.4095	3186.9	1735.4
126.28	2.62517	1.79435	100	71.4498	3169.76	1727.24
125.894	2.61452	1.73867	100	72.5594	3172.31	1724.66
126.12	2.6072	1.69615	100	76.1663	3174.6	1725.51
127.158	2.60225	1.66231	100	79.8393	3180.22	1730.49
128.625	2.5991	1.64204	100	82.1114	3191.91	1738.88
129.473	2.60189	1.65691	100	83.5802	3206.44	1747.77
129.966	2.60156	1.69999	100	83.9347	3228.69	1763.43
130.156	2.60091	1.74722	100	80.6538	3244.79	1782.74
129.388	2.6007	1.78441	100	77.0766	3268.04	1795.06
128.099	2.60026	1.81455	100	76.2738	3293.02	1797.44
127.319	2.59776	1.84245	100	79.4916	3303.09	1791.66
128.468	2.58931	1.84958	100	82.4359	3272.68	1780.91
129.471	2.58459	1.84036	100	79.5071	3259.46	1781.51
128.949	2.58516	1.83817	100	70.1993	3269.15	1787.04
126.196	2.59461	1.83262	100	61.2076	3286.82	1795.93
122.239	2.60685	1.82619	100	58.0401	3302.46	1806.75
119.8	2.60798	1.83683	100	62.8512	3315.37	1817.48
121.954	2.6193	1.85316	100	66.4394	3331.4	1818.72
123.54	2.62018	1.86307	100	71.7541	3344.15	1821.43
125.431	2.62201	1.89403	100	84.8985	3374.33	1831.7
129.014	2.62092	1.94082	100	97.0855	3403.08	1844.9
134.24	2.61239	1.98045	100	97.9825	3407.16	1852.71
136.786	2.60426	1.97322	100	86.9516	3392.89	1847.71
132.269	2.59881	1.98944	100	70.3247	3381.36	1849.06
126.549	2.59861	1.99557	100	59.4422	3366.77	1846.96
121.669	2.60241	1.96438	100	55.1622	3354.6	1839.15
118.974	2.60701	1.91483	100	57.9202	3337.61	1821.85
119.243	2.60899	1.89356	100	67.4462	3301.44	1792.81
123.415	2.614	1.85081	100	76.0927	3261.13	1772.18
126.781	2.62344	1.80158	100	81.1078	3245.95	1766.82
128.905	2.62988	1.79956	100	84.7538	3237.28	1771.55
130.211	2.62988	1.8264	100	87.0589	3238.78	1779.34
131.108	2.623	1.8503	100	87.5717	3252.79	1783.6
131.439	2.61258	1.85276	100	85.9376	3267.99	1780.8
130.938	2.60603	1.84813	100	83.3694	3268.8	1776.5
130.178	2.59968	1.84375	100	86.111	3275.91	1771.94
130.56	2.5984	1.832	100	86.5622	3282.67	1768.9
131.218	2.60213	1.81435	100	82.1652	3283.79	1770.17
130.133	2.60768	1.79948	100	76.5892	3277.72	1777.68
127.55	2.61506	1.8012	100	88.1124	3274.34	1785.32
130.645	2.61022	1.80089	100	97.0443	3263.07	1782.63
135.791	2.6075	1.79714	100	99.9	3252.51	1771.86
140.29	2.61023	1.78859	100	99.9	3254.52	1758.44
141.908	2.61732	1.77523	100	97.4082	3266.24	1750.61
139.209	2.62399	1.75946	100	86.5688	3261.59	1758.89
132.451	2.6331	1.77595	100	82.3163	3270.9	1760.06
129.947	2.63215	1.80039	100	82.8979	3271.17	1760.41
129.704	2.62892	1.82111	100	81.4109	3271.84	1762.53
129.631	2.6244	1.83776	100	81.9725	3276.3	1766.23
128.853	2.61779	1.85261	100	90.8722	3282.34	1769.65
131.771	2.61623	1.85196	100	99.1856	3278.28	1770.39
137.364	2.62471	1.84374	100	99.9	3283.14	1772.93
139.065	2.63153	1.83548	100	95.2524	3294.04	1774.91
136.512	2.63286	1.83473	100	89.6549	3308.93	1781.97
132.271	2.6294	1.85404	100	86.258	3323.13	1795.3
130.966	2.62575	1.90856	100	85.647	3329.8	1808.72
130.789	2.61894	1.96394	100	83.5992	3338.9	1809.62
130.216	2.61542	1.93927	100	92.8677	3342.41	1804.2
132.097	2.61455	1.90175	100	98.7317	3343.84	1796.76
135.132	2.61548	1.86869	100	99.6026	3346.3	1792.61
136.621	2.6183	1.84163	100	98.0127	3352.45	1795.15
134.812	2.62642	1.83622	100	92.2019	3364.36	1801.08
133.124	2.62675	1.82688	100	89.2912	3372.64	1800.85
132.055	2.62552	1.81427	100	95.2531	3357.06	1799.33
133.343	2.62099	1.79323	100	99.9	3344.26	1803.91
136.853	2.61505	1.78169	100	99.9	3347.52	1817.36
140.137	2.61329	1.81408	100	98.424	3363.35	1836.84
135.887	2.61935	1.87127	100	75.5233	3398.57	1852.91
128.839	2.62355	1.93461	100	66.4633	3415.33	1862.39
124.403	2.6289	1.97377	100	65.3224	3417.72	1865.21
123.228	2.63143	1.9816	100	68.6444	3398.21	1858.17
124.286	2.62749	1.96657	100	74.2263	3354.62	1840.43
126.268	2.61887	1.95467	100	81.6896	3302.17	1817.56
128.861	2.619	1.96597	100	80.1426	3294.69	1819.77
129.055	2.61499	2.00988	100	72.9218	3317.44	1841.97
127.021	2.61735	2.07008	100	67.4106	3356.69	1865.55
124.458	2.62566	2.09332	100	67.7924	3405.04	1871.28
123.829	2.6312	2.01979	100	74.4481	3450.11	1847.82
126.33	2.63226	1.9096	100	82.5456	3394.58	1819.75
129.094	2.62604	1.84072	100	83.6196	3323.96	1798.36
130.076	2.61429	1.78796	100	80.2733	3299.16	1783.05
129.327	2.6069	1.75733	100	79.7345	3298.28	1771.06
128.357	2.60851	1.75377	100	86.6486	3300.18	1762.69
130.204	2.61089	1.76901	100	98.7949	3315.94	1764.29
133.86	2.6184	1.79773	100	86.4241	3371.46	1801.33
132.031	2.61641	1.92222	100	74.2115	3439.24	1858.65
125.14	2.61202	2.1338	100	53.9527	3557.01	1934.61
116.343	2.60681	2.37021	100	35.1514	3693.71	2008.39
109.909	2.59975	2.54782	100	32.8791	3773.33	2047.41
108.505	2.59517	2.61598	100	37.8351	3780.19	2040.22
109.956	2.58762	2.60889	100	39.9531	3776.22	2033.21
110.903	2.58973	2.61065	100	33.6211	3779.79	2036.98
109.565	2.59718	2.63408	100	26.3934	3791.93	2044.17
106.473	2.6039	2.66404	100	24.9678	3802.49	2046.31
104.917	2.60564	2.66409	100	30.845	3791.96	2039.05
107.428	2.5935	2.62167	100	31.6664	3796.7	2042.63
108.17	2.58754	2.6461	100	28.1224	3782.24	2049.25
107.226	2.58589	2.68126	100	25.1054	3782.17	2050.56
105.758	2.58975	2.69161	100	23.6879	3788.53	2048.83
105.004	2.59837	2.67062	100	22.8798	3786.54	2050.33
104.717	2.59886	2.67768	100	20.9476	3808.74	2057.59
103.82	2.59844	2.73168	100	18.7735	3815.11	2061.8
102.717	2.59987	2.73096	100	17.9706	3801.94	2063.57
102.056	2.5998	2.71844	100	17.9385	3796.77	2063.61
101.989	2.59853	2.72352	100	17.3697	3808.06	2065.71
102.005	2.60052	2.74151	100	15.0501	3820.88	2075.7
100.463	2.60298	2.76834	100	17.7201	3849.49	2083.61
101.523	2.6081	2.77842	100	27.0045	3826.12	2082.85
105.101	2.61331	2.77553	100	31.4535	3807.38	2076.43
108.117	2.61399	2.75569	100	27.9048	3804.42	2075.45
107.531	2.60675	2.72867	100	19.2918	3809.71	2087
103.206	2.59304	2.74828	100	16.5639	3807.89	2100.14
101.544	2.5827	2.79769	100	21.0253	3796.16	2099.94
103.035	2.58114	2.82831	100	23.6	3796.27	2095.58
104.712	2.58351	2.83234	100	22.8077	3810.1	2095.61
104.839	2.58638	2.8247	100	19.8421	3824.35	2099.3
103.317	2.58786	2.83132	100	17.4818	3817.44	2098.14
102.008	2.5794	2.82369	100	15.8395	3799.3	2085.79
100.985	2.58052	2.82513	100	16.0362	3785.22	2072.77
100.828	2.58155	2.78946	100	19.7047	3790.27	2069.95
102.228	2.58253	2.74454	100	26.5028	3796.43	2075.45
105.265	2.58477	2.7293	100	33.2918	3789.17	2081.98
108.807	2.58715	2.76343	100	32.6116	3780.17	2078.5
108.637	2.5934	2.74946	100	22.2171	3765.25	2077.07
105.072	2.59834	2.73815	100	16.8763	3786.24	2080.99
101.812	2.59898	2.73234	100	18.5086	3810.16	2087.73
101.451	2.59699	2.72746	100	25.5587	3813.33	2092.52
104.838	2.59563	2.72248	100	34.0224	3791.15	2089.61
108.524	2.58816	2.7667	100	37.7889	3794.49	2073.79
110.065	2.59166	2.66341	100	36.2441	3776.37	2070.31
109.999	2.59014	2.65616	100	34.0358	3796.96	2077.02
109.252	2.58878	2.68559	100	33.2383	3802.8	2082.78
108.735	2.58968	2.69421	100	33.7572	3780.08	2081.24
109.064	2.58384	2.72229	100	32.8208	3811.3	2077.57
108.735	2.57638	2.83601	100	30.7014	3781.02	2089.14
108.044	2.5781	2.89334	100	31.672	3809.6	2096.68
108.088	2.57812	2.89776	100	35.8778	3830.37	2099.39
109.228	2.57788	2.88201	100	39.6732	3818.5	2101.77
110.965	2.58176	2.88357	100	38.0264	3792.95	2108.36
110.858	2.57766	2.89711	100	27.7298	3853.54	2111.69
107.464	2.58194	2.87398	100	18.5204	3853.65	2111.08
103.135	2.58549	2.88988	100	12.4013	3849.46	2105.48
99.1052	2.58716	2.90172	100	8.95593	3833.56	2096.2
96.1466	2.58663	2.87104	100	7.66731	3801.13	2090.08
94.5388	2.58381	2.7945	100	8.42431	3762.29	2098.82
95.0974	2.58701	2.82863	100	13.1804	3772.71	2114.98
98.1689	2.586	2.82199	100	18.4399	3790.26	2134.26
101.5	2.58261	2.83153	100	22.557	3839.48	2150.86
104.036	2.57545	2.90062	100	24.9063	3886.31	2156.84
105.413	2.5638	3.0305	100	23.9905	3890.23	2148.93
105.783	2.55305	3.1114	100	13.7533	3879.34	2140.12
100.573	2.55024	3.06481	100	6.69635	3856.91	2151.18
94.7082	2.54948	3.00705	100	4.61386	3842.28	2156.72
91.5847	2.5494	3.02351	100	4.55904	3859.82	2151.98
91.4324	2.55157	3.09712	100	4.95734	3876.01	2137.95
91.6409	2.55948	3.11824	100	6.24944	3820.9	2118.96
92.8335	2.57039	3.05005	100	10.4517	3862.82	2090.73
96.1506	2.58344	2.92867	100	12.439	3781.21	2058.91
98.2644	2.58794	2.81126	100	12.8766	3741.3	2037.45
98.8771	2.58694	2.71313	100	13.0695	3751.11	2037.39
98.8419	2.58582	2.63118	100	13.5093	3784.38	2063.61
99.4245	2.58483	2.5497	100	12.1559	3838.61	2108.69
98.5335	2.57941	2.65851	100	11.1679	3852.4	2127.54
97.7501	2.57567	2.83013	100	11.6509	3858.74	2123.91
97.7909	2.57584	2.94488	100	13.253	3846.6	2109.78
98.7508	2.58319	2.98391	100	15.5829	3820.99	2094.57
100.237	2.59829	3.001	100	17.8911	3801.18	2083.79
101.863	2.59591	2.9676	100	16.1271	3815.31	2080.95
101.174	2.58853	2.90207	100	13.627	3798.13	2076.92
99.6992	2.57668	2.83529	100	15.7433	3783.64	2070.68
99.9782	2.57574	2.80857	100	22.2065	3777.24	2064.4
103.139	2.58922	2.81486	100	29.0476	3766.14	2058.84
107.258	2.59308	2.75734	100	28.4895	3717.99	2050.97
107.061	2.60352	2.71587	100	23.4798	3729.92	2043.17
105.293	2.59042	2.7183	100	19.781	3757.26	2041.29
103.354	2.58155	2.70089	100	17.5706	3771.6	2041.06
101.961	2.58072	2.65503	100	16.8621	3763.32	2039.93
101.323	2.57899	2.61502	100	17.5121	3740.04	2036.62
101.626	2.58399	2.65186	100	19.1448	3727.15	2029.4
102.472	2.5926	2.67488	100	21.9617	3723.92	2033.36
103.773	2.59917	2.6481	100	23.8565	3730.2	2048.76
104.874	2.60696	2.65641	100	26.189	3746.62	2058.28
105.712	2.61232	2.72286	100	30.095	3759.85	2056.03
107.18	2.60129	2.75501	100	35.2538	3741.07	2057.78
109.153	2.5963	2.7043	100	30.3612	3785.42	2077.86
108.115	2.59392	2.70471	100	24.0314	3805.87	2088.8
105.646	2.59105	2.7601	100	21.4756	3812.79	2076.81
103.836	2.58721	2.80033	100	24.9314	3798.57	2054.47
104.546	2.58303	2.75427	100	34.111	3761.06	2041.12
108.245	2.57836	2.66965	100	45.5834	3746.08	2038.36
111.841	2.58103	2.62249	100	40.0265	3729.66	2035.64
111.458	2.5846	2.62778	100	30.2385	3737.57	2049.33
108.393	2.58486	2.65882	100	22.3653	3778.91	2063.23
104.752	2.58258	2.68537	100	17.8375	3806.64	2059.13
102.467	2.58298	2.68606	100	13.8377	3731.72	2027.53
99.866	2.57839	2.70982	100	16.1791	3723.67	2018.45
100.646	2.58569	2.66226	100	29.071	3754.12	2014.28
105.318	2.59265	2.6109	100	42.9923	3743.35	2013.44
110.909	2.59894	2.54422	100	47.9463	3739.47	2034.5
113.718	2.60515	2.476	100	39.1397	3808.66	2080.7
111.577	2.60253	2.56848	100	25.8416	3943.48	2086.18
106.907	2.60256	2.6338	100	17.3131	3793.14	2048.31
102.432	2.60152	2.69952	100	13.6102	3711.01	1988.37
99.6172	2.60211	2.79409	100	14.316	3681	1950.67
99.2886	2.60013	2.82633	100	19.4611	3655.15	1952.62
101.605	2.58798	2.63358	100	28.9916	3600.84	1990.26
106.269	2.58363	2.28979	100	38.0656	3725.13	2051.48
109.685	2.57872	2.35486	100	33.5582	3769.99	2084.48
109.372	2.58385	2.54868	100	27.7572	3776.43	2086.34
107.126	2.59082	2.72554	100	26.2	3774.32	2074.86
105.707	2.5936	2.827	100	30.0279	3778.36	2072.29
107.203	2.60163	2.9108	100	34.9447	3776.77	2096.35
109.006	2.59795	2.89124	100	30.1507	3860.74	2132.16
108.041	2.59787	2.91611	100	21.66	3861.86	2164.04
104.721	2.59929	2.96963	100	15.6553	3844.73	2158.97
101.026	2.60059	3.04817	100	14.5864	3818.57	2123.33
99.5536	2.60058	3.13408	100	17.9412	3762.16	2087.4
101.375	2.59541	3.03931	100	25.2259	3739.58	2057.06
104.79	2.59893	2.96743	100	30.5682	3703.32	2046.95
107.346	2.59767	2.88829	100	30.378	3731.27	2063.81
107.977	2.59377	2.82753	100	26.639	3762.15	2096.73
106.66	2.5895	2.82204	100	23.3016	3757.05	2122.49
104.573	2.5824	2.90525	100	25.2108	3763.03	2106.9
105.414	2.58314	2.87948	100	39.6249	3766.5	2105.35
109.631	2.58317	2.95208	100	51.2369	3818.26	2106.33
113.438	2.581	2.98254	100	49.8812	3841.38	2105.57
114.305	2.57957	2.99123	100	39.699	3819.26	2104.55
111.531	2.58206	3.04253	100	31.1137	3780.09	2107.46
108.471	2.58256	2.99928	100	27.7089	3779.33	2116.9
106.98	2.58574	2.99391	100	21.0836	3845.38	2102.87
104.297	2.58981	2.95902	100	15.3384	3840.61	2070.4
101.044	2.59636	2.9376	100	15.8184	3795.04	2033.17
99.665	2.60511	2.9428	100	22.8951	3742.68	1992.92
103.72	2.61309	2.91865	100	30.0653	3688.4	1941.07
107.144	2.6217	2.46835	100	18.5403	3632.18	1973.61
103.327	2.6255	2.51291	100	11.49	3664.53	2021.5
98.5677	2.62548	2.64306	100	16.9308	3695.68	2011.59
98.8873	2.61891	2.63308	100	47.0133	3662.92	1943.01
107.782	2.60577	2.3895	100	96.5861	3553.81	1862.03
121.593	2.59921	1.9799	100	99.7051	3454.39	1842.6
124.834	2.59195	1.97445	100	79.9734	3446.53	1897.03
121.647	2.59084	2.177	100	63.6121	3572.66	1974.52
117.473	2.59269	2.48786	100	47.5543	3723.54	2056.08
113.992	2.59543	2.82555	100	31.9752	3824.06	2119.91
109.113	2.59868	3.12228	100	22.7978	3875.92	2144.77
104.989	2.59507	3.2095	100	29.2596	3886.37	2141.69
106.671	2.59706	3.23401	100	29.2903	3883.71	2131.91
107.43	2.59805	3.20236	100	23.3287	3869.86	2123.65
105.474	2.59737	3.17902	100	20.1072	3859.73	2120.21
102.541	2.59558	3.19855	100	26.373	3865.62	2120.41
105.136	2.59164	3.17648	100	37.6094	3884.34	2115.98
109.336	2.5873	3.04373	100	35.0721	3897.61	2103.76
109.663	2.59017	2.94195	100	26.0736	3876.19	2072.11
106.76	2.59305	2.92624	100	17.6179	3821.58	2052.59
102.459	2.59612	2.96047	100	15.236	3808.52	2060.11
99.4915	2.60404	2.95031	100	22.504	3921.87	2085.15
103.073	2.60568	2.87991	100	41.8922	3900.31	2030.69
109.817	2.60854	2.69776	100	61.8243	3775.98	1961.85
115.341	2.61285	2.48712	100	74.1221	3630.56	1883.12
118.605	2.61873	2.30554	100	72.2093	3496.25	1841.93
119.152	2.62349	2.24068	100	57.4834	3427.61	1868.86
116.23	2.61963	2.43687	100	44.7888	3541.09	1962.98
113.119	2.6117	2.85856	100	37.5124	3723.53	2083.28
110.707	2.60078	3.09909	100	29.4824	3857.8	2155.53
107.979	2.58924	3.26424	100	23.5663	3927.72	2176.76
105.254	2.58351	3.3893	100	20.0563	3952.26	2172.47
103.434	2.58847	3.45869	100	18.0711	3962.97	2174.72
102.096	2.58995	3.44474	100	20.0311	3932.17	2171.86
102.907	2.59678	3.41069	100	26.5504	3904.71	2156.28
105.413	2.59754	3.34711	100	26.7743	3860.03	2158.22
106.565	2.59849	3.32504	100	22.4572	3847.1	2168.71
104.899	2.60297	3.35095	100	18.6225	3856.87	2169.98
102.083	2.60574	3.32219	100	21.0674	3790.84	2144.45
103.424	2.60762	3.2499	100	19.5886	3772.03	2137.76
103.077	2.61069	3.17548	100	14.3474	3812.38	2149.59
100.508	2.60924	3.17322	100	12.6776	3866.23	2155.8
98.4383	2.60631	3.20801	100	16.9106	3899.65	2152.43
100.094	2.60609	3.20135	100	25.4044	3898.04	2145.42
104.961	2.60108	3.11126	100	31.4623	3895.58	2138.28
107.603	2.60426	2.98505	100	29.1383	3848.06	2118.6
107.513	2.60263	2.97081	100	26.7017	3812.3	2107.89
106.466	2.59992	2.93791	100	25.2946	3796.91	2100.19
105.722	2.59772	2.86534	100	23.2079	3806.37	2101.76
105.332	2.59366	2.88962	100	17.1136	3845.72	2133.42
102.155	2.5971	3.09057	100	14.7275	3920.34	2180.41
100.387	2.60082	3.24264	100	20.0798	3916.67	2191.53
102.165	2.60763	3.27004	100	27.1012	3840.23	2174.48
105.685	2.61259	3.21503	100	29.2689	3778.75	2156.51
107.76	2.61208	3.1676	100	23.4452	3799.61	2160.7
105.511	2.61429	3.22233	100	16.0792	3860.04	2183.15
101.74	2.61183	3.28188	100	15.2694	3894.87	2200.58
100.487	2.6099	3.26959	100	17.1583	3921.95	2200.96
101.175	2.60658	3.26416	100	18.6029	3919.46	2194.56
102.357	2.60425	3.29917	100	17.5621	3908.25	2193.68
102.274	2.60806	3.3516	100	13.5617	3942.01	2207.36
99.8583	2.61019	3.36503	100	9.66483	4021.51	2221.14
97.0005	2.61078	3.39802	100	12.8077	4028.43	2213.41
97.9788	2.60757	3.36276	100	24.5599	4005.26	2197.42
102.999	2.60508	3.21611	100	38.1228	3960.12	2167.52
109.66	2.60593	2.98788	100	47.3306	3895.91	2126.35
112.771	2.60453	2.82863	100	52.7977	3821.42	2100.28
114.214	2.60258	2.78307	100	66.7333	3787.08	2094.66
116.837	2.60353	2.76406	100	62.5645	3793.95	2092.49
117.118	2.60652	2.75592	100	47.2444	3784.04	2091.78
113.951	2.60983	2.74867	100	30.9593	3766.8	2100.79
108.632	2.61068	2.75	100	22.5752	3787.6	2129.49
105.102	2.60158	2.86321	100	17.1224	3812.86	2154.73
102.136	2.59457	3.01663	100	15.4053	3837.95	2168.87
100.665	2.59235	3.0847	100	16.0345	3861.5	2168.84
100.674	2.59364	3.09029	100	16.8722	3868.66	2162.17
101.406	2.59814	3.08379	100	17.0535	3855.28	2154.8
101.362	2.60847	3.1055	100	18.1276	3839.09	2145.77
101.985	2.601	3.10649	100	16.8311	3863.12	2139.66
101.531	2.60198	3.18072	100	12.5299	3825.81	2150.43
99.2178	2.60196	3.32436	100	7.73651	3860.91	2177.72
95.441	2.60412	3.47013	100	4.50939	3963.37	2208.71
91.5958	2.61343	3.53613	100	4.75384	4043.92	2222.43
90.7008	2.6113	3.51357	100	11.9213	4002.07	2194.88
96.5885	2.60775	3.23257	100	24.9979	3940.51	2138.71
103.542	2.6036	2.95137	100	33.281	3874.48	2106.86
108.307	2.60134	2.78541	100	33.3269	3825.55	2099.37
109.293	2.60183	2.75748	100	26.4894	3784.73	2110.35
106.891	2.6033	2.79644	100	18.6879	3715.24	2134.15
103.209	2.5969	2.92558	100	13.3165	3776.41	2162.6
99.7978	2.59457	3.05033	100	9.74187	3809.77	2179.06
96.9471	2.59497	3.09592	100	8.77043	3841.52	2186.56
95.5488	2.59901	3.07407	100	9.45773	3853.1	2190.37
96.0549	2.60507	3.0398	100	10.781	3836.38	2195.76
96.8426	2.60031	3.06507	100	14.1164	3881.92	2204.61
99.1414	2.60038	3.03899	100	17.9008	3910.01	2198.85
101.448	2.59497	2.93856	100	17.0551	3909.99	2185.64
101.815	2.59857	2.82057	100	15.076	3871.18	2176.03
100.471	2.60678	2.73719	100	14.226	3833.41	2174.79
99.7193	2.59798	2.72004	100	14.4758	3864.39	2179.41
99.8714	2.59938	2.75819	100	15.0046	3822.52	2182.22
100.181	2.59312	2.81619	100	17.5506	3834.73	2186.7
101.381	2.59412	2.92338	100	18.7789	3824.12	2197.53
102.454	2.59998	3.0515	100	17.7528	3828.25	2210.93
102.238	2.60326	3.14387	100	15.3548	3878.38	2220.08
100.588	2.59809	3.12057	100	14.914	3899.23	2217.82
100.258	2.59703	3.12539	100	15.9805	3919.02	2204.2
100.706	2.59882	3.10663	100	16.3559	3931.94	2190.93
101.074	2.60535	3.10846	100	16.2573	3937.37	2180.52
101.069	2.6132	3.12453	100	15.6839	3931.69	2172.5
100.841	2.61557	3.11481	100	14.4835	3911.12	2164.65
100.083	2.61171	3.12301	100	13.3856	3888.24	2156.46
99.3478	2.60273	3.16288	100	12.0904	3897.85	2158.23
98.4781	2.5968	3.18269	100	11.0766	3889.32	2170.6
97.6616	2.59699	3.21778	100	11.4686	3889.84	2185.41
97.466	2.60126	3.26816	100	14.2469	3907.05	2192.8
98.9711	2.60061	3.23067	100	19.7929	3877.92	2185.21
102.287	2.60352	3.13556	100	22.5164	3896.64	2163.21
104.083	2.60521	3.09249	100	17.4361	3881.28	2155.78
102.423	2.60969	3.12394	100	11.5712	3887.3	2166.91
98.5208	2.61742	3.19636	100	8.57272	3914.21	2184.37
95.4219	2.625	3.24346	100	8.92779	3922.61	2188.87
95.6801	2.62057	3.19809	100	9.74429	3863.16	2178.61
96.32	2.61702	3.1061	100	10.4663	3833.68	2154.75
96.9243	2.61114	3.12792	100	10.936	3799.71	2144.33
97.3566	2.60409	3.19564	100	11.6597	3793.4	2152.14
97.7676	2.59816	3.24809	100	13.681	3834.91	2171.88
98.6622	2.59588	3.29391	100	18.5052	3910.17	2185.99
101.654	2.5949	3.27767	100	25.6533	3917	2194.4
104.993	2.60249	3.15936	100	28.1792	3938.89	2193.37
106.761	2.60798	3.05614	100	27.2229	3939.41	2187.1
106.72	2.60941	3.04767	100	26.3141	3918.62	2176.77
105.899	2.60869	3.13625	100	28.8932	3897.47	2163.59
106.822	2.60508	3.11033	100	33.838	3904.24	2154.53
108.605	2.60896	3.07335	100	30.1095	3887.15	2150.32
107.989	2.61093	3.05133	100	20.6058	3885.38	2141.38
104.303	2.60934	3.03635	100	13.1509	3881.11	2134.36
99.4354	2.60609	3.02391	100	12.1094	3876.77	2130.54
97.5696	2.60545	3.01567	100	16.4396	3899.26	2123.92
100.523	2.59978	2.96824	100	20.2511	3872.36	2124.63
102.771	2.60645	2.98991	100	22.2892	3882.04	2140.54
104.094	2.60831	3.02507	100	23.3451	3888.35	2144.59
104.714	2.60872	3.0303	100	23.6809	3882.65	2140.57
104.957	2.6127	2.99753	100	23.0056	3870.54	2142.02
104.875	2.60794	3.00607	100	19.8617	3863.97	2156.09
103.394	2.61415	3.03286	100	18.7122	3891.44	2145.66
102.561	2.61271	3.004	100	19.5529	3903.19	2138.94
102.705	2.60812	2.98414	100	18.5338	3925.68	2138.29
102.722	2.60201	2.99313	100	15.5586	3942.76	2141.7
100.834	2.59372	3.00104	100	14.1544	3904.42	2144.26
99.7294	2.60234	2.99883	100	17.0431	3856.13	2136.29
101.087	2.61171	3.01381	100	17.9492	3818.96	2121.5
101.944	2.61992	2.98182	100	16.3533	3807.2	2114.1
101.425	2.62219	2.9339	100	12.8308	3842.05	2124.58
99.4082	2.61815	2.92371	100	8.69005	3912.87	2156.13
96.1215	2.61839	2.99288	100	5.92295	3929.9	2197.65
93.5178	2.61888	3.14314	100	6.1801	3961.65	2193.15
93.1431	2.61615	3.2252	100	8.11839	3954.24	2163.37
94.5194	2.61176	3.1981	100	10.2708	3937.42	2133.93
96.5422	2.61002	3.06266	100	11.7047	3913.11	2116.8
97.9221	2.61483	2.87826	100	12.0334	3863.12	2113.67
98.2585	2.61712	2.90497	100	11.1867	3778.33	2128
97.7452	2.61798	2.94765	100	8.68485	3794.04	2136.12
96.0228	2.61522	2.97314	100	8.43337	3814.47	2142.67
95.1476	2.61096	2.98691	100	10.091	3835.21	2145.18
96.2852	2.60713	2.99917	100	11.6409	3835.2	2143.12
98.2108	2.6037	3.0139	100	10.0237	3743.17	2141.34
96.9678	2.60296	3.04036	100	10.2195	3714.71	2146.69
96.8214	2.60511	3.12656	100	10.0864	3761.58	2161.63
96.7884	2.60867	3.22215	100	8.70928	3798.93	2179.37
95.9839	2.60736	3.29962	100	7.46919	3830.2	2187.04
94.3321	2.59687	3.34531	100	8.07247	3886.32	2176.42
94.9827	2.59269	3.33671	100	7.98875	3864.15	2172.66
94.9749	2.5888	3.36579	100	5.21638	3858.31	2185.58
92.79	2.59279	3.36933	100	3.74367	3859.26	2186.13
90.6875	2.59803	3.35691	100	4.22441	3851.45	2182.11
90.5396	2.59951	3.31855	100	6.1715	3838.82	2177.23
92.7133	2.59742	3.21361	100	8.3172	3847.41	2163.65
94.7996	2.59118	3.18998	100	10.5599	3803.5	2154.65
96.698	2.58973	3.19335	100	12.4152	3780.21	2156.27
98.2143	2.58819	3.19511	100	11.7014	3762.73	2169.03
98.3477	2.58995	3.21297	100	8.37954	3755.21	2182.74
96.1095	2.59856	3.28456	100	3.95599	3767.49	2190.91
91.4637	2.60676	3.45217	100	1.77119	3804.24	2217.19
88.4628	2.60768	3.53707	100	1.54153	3924.87	2244.83
87.5436	2.59818	3.6233	100	2.10406	3964.85	2246.01
88.0601	2.5868	3.67032	100	3.40971	3942.97	2227.36
89.5303	2.5779	3.61406	100	4.95404	3900.35	2201.38
91.6885	2.57028	3.41354	100	5.74909	3868.77	2180.54
92.6601	2.56823	3.43717	100	4.98093	3833.38	2174.74
92.1192	2.56701	3.50831	100	3.34995	3822.74	2186.82
90.4345	2.56767	3.59427	100	1.91253	3868.24	2211.92
88.4075	2.56952	3.79304	100	0.864522	3936.49	2243.66
86.7316	2.57244	4.14467	100	0.179721	3989.2	2277.75
85.4213	2.57933	4.4467	100	0.006756	4041.52	2318.84
78.0981	2.5934	4.93348	100	0.168065	4373.31	2381.38
80.9476	2.59578	4.61537	100	2.16921	4415.35	2428.28
86.6355	2.59312	4.23372	100	12.0287	4288.45	2316.6
95.1888	2.59752	3.82286	100	37.5301	4018.41	2165.11
105.952	2.60457	3.19514	100	71.7954	3730.58	1993.81
117.269	2.61	2.40984	100	99.9	3509.15	1852.53
126.18	2.61771	2.07819	100	99.9	3375.03	1849.16
127.449	2.62275	2.01146	100	99.9	3455.05	1883.59
126.048	2.62163	1.96131	100	99.9	3487.84	1891.12
125.576	2.63029	1.93748	100	99.9	3509.25	1888.03
125.624	2.63976	1.93955	100	93.0215	3526.72	1887.53
123.639	2.6321	1.96384	100	75.2056	3533.4	1897.44
119.328	2.62668	2.04146	100	80.5446	3575.79	1920.35
119.554	2.61519	2.16383	100	94.8734	3593.67	1940.48
121.841	2.6133	2.20876	100	92.2261	3622.76	1968.73
122.542	2.61802	2.27123	100	66.722	3684.26	2010.5
118.686	2.62104	2.41979	100	30.7757	3785.1	2063.62
109.062	2.61233	2.62282	100	16.2143	3910.57	2114.55
102.34	2.60815	2.74582	100	19.3831	3962.69	2136.75
102.392	2.60619	2.8607	100	23.3401	3959.56	2136.5
104.297	2.60408	2.93795	100	22.4778	3944.4	2136.98
104.794	2.60478	2.97935	100	17.9896	3930.07	2139.51
102.543	2.60972	3.00087	100	14.0995	3915.71	2137.48
99.9479	2.60405	3.00932	100	13.5035	3909.69	2137.45
99.4442	2.60352	3.01362	100	12.6036	3931.95	2138.05
98.9298	2.59982	2.97717	100	12.3395	3925.83	2137.44
98.5903	2.59694	2.90439	100	13.8101	3905.78	2131.7
99.0499	2.59599	2.81576	100	17.874	3891.78	2119.28
101.059	2.59317	2.74299	100	24.8579	3895.05	2102.15
104.699	2.58784	2.72871	100	31.8675	3855.84	2091.82
107.652	2.58081	2.69584	100	30.8231	3861.05	2089.81
108.137	2.58162	2.7126	100	27.5631	3869.92	2091.88
106.933	2.58635	2.74816	100	25.6101	3870.2	2094.59
105.742	2.58933	2.75081	100	26.0556	3863.02	2094.26
106.027	2.59491	2.71774	100	25.446	3857.23	2085.86
105.792	2.59264	2.69532	100	24.1599	3824.87	2072.44
105.287	2.59506	2.71393	100	25.9348	3835.64	2070.46
105.645	2.59774	2.76037	100	29.0645	3858.56	2079.34
106.935	2.5998	2.79942	100	31.469	3878.32	2094.64
108.153	2.60419	2.78904	100	31.5508	3896.99	2108.53
108.207	2.60681	2.76819	100	30.8119	3860.91	2103.4
107.978	2.60643	2.76461	100	27.7083	3811.68	2085.43
106.984	2.60709	2.80354	100	23.9048	3794.17	2074.35
105.401	2.60574	2.88017	100	21.296	3805.16	2082.1
103.864	2.60219	2.96625	100	21.8497	3833.09	2106.91
103.529	2.60678	3.00375	100	27.4935	3876.54	2119.93
106.035	2.60178	2.94432	100	36.454	3866.61	2110.7
109.118	2.60013	2.84016	100	40.6858	3844.05	2089.72
111.064	2.60082	2.74364	100	40.0658	3808.11	2067.45
111.283	2.6047	2.67182	100	37.9905	3769.8	2046.78
110.344	2.61256	2.61847	100	39.1205	3747.24	2027.34
110.652	2.6142	2.61198	100	41.7507	3755.52	2024.21
111.39	2.61627	2.60926	100	37.3482	3792.55	2030.57
110.548	2.62046	2.57858	100	33.8551	3808.59	2038.03
109.21	2.62362	2.52753	100	35.5007	3809.36	2042.07
109.03	2.62333	2.47534	100	43.5923	3804.76	2040.28
111.328	2.62029	2.44423	100	55.6712	3790.42	2032.87
114.512	2.61693	2.40731	100	56.2447	3784.68	2025.76
115.306	2.61986	2.39102	100	49.7286	3749.56	2022.34
114.171	2.62102	2.37883	100	44.5512	3745.28	2018.87
112.529	2.61952	2.36213	100	43.6618	3768.15	2012.12
111.972	2.61817	2.33742	100	46.4017	3780.99	2001.62
112.646	2.6171	2.30001	100	51.5542	3761.78	1997.16
113.918	2.62539	2.29761	100	58.8525	3746.27	2001.77
115.516	2.62791	2.31786	100	67.4284	3733.51	2001.16
117.27	2.62886	2.31898	100	73.6446	3726.62	1994.43
118.75	2.6276	2.28894	100	73.6202	3733.33	1988.61
119.218	2.61463	2.26175	100	64.7414	3764.97	1996.37
117.504	2.61242	2.26356	100	63.0625	3791.67	1993.61
116.897	2.61505	2.23245	100	64.6501	3760.93	1974.9
117.04	2.61767	2.20469	100	55.7236	3750.6	1958.69
115.883	2.62206	2.23994	100	42.8856	3773.22	1969.24
112.268	2.62769	2.36321	100	38.4785	3816.88	2018.95
110.429	2.61579	2.45519	100	43.8524	3885.08	2067.14
111.815	2.61661	2.45174	100	38.7844	3918.02	2069.19
111.022	2.61324	2.4619	100	36.322	3935.02	2069.77
109.948	2.61204	2.47181	100	41.9407	3950.25	2072.59
110.675	2.61441	2.44425	100	55.4203	3950.68	2066.39
114.277	2.61459	2.33921	100	70.598	3901.36	2032.05
117.731	2.6109	2.20519	100	71.6049	3831.79	1981.21
118.455	2.61037	2.17408	100	61.7353	3752.04	1969.3
117.014	2.60726	2.20732	100	56.6709	3741.42	1979.11
115.47	2.6044	2.26505	100	56.7578	3764.86	1998.42
115.383	2.60464	2.31938	100	55.376	3777.67	2019.22
115.692	2.60374	2.37828	100	41.4513	3805.91	2043.39
112.246	2.60881	2.53461	100	32.9873	3848.57	2070.53
109.258	2.60176	2.65757	100	35.128	3864.24	2092.58
108.98	2.59968	2.69307	100	38.3347	3885.68	2105.08
110.463	2.60147	2.68225	100	35.9628	3911.46	2108.21
110.412	2.59362	2.72017	100	27.3104	3913.01	2106.47
106.883	2.59862	2.74122	100	30.9799	3912.76	2107.25
107.654	2.59441	2.73234	100	42.6051	3912.38	2104.94
110.775	2.59531	2.71602	100	47.0482	3907.65	2099.41
113.071	2.60066	2.70933	100	43.5046	3902.08	2093.01
112.536	2.6069	2.71195	100	35.8534	3894.87	2087.79
110.168	2.61223	2.69286	100	29.6744	3873.59	2083.86
107.961	2.60971	2.64307	100	29.5173	3866.12	2082.35
107.426	2.60255	2.63153	100	27.3418	3866.55	2079.51
106.78	2.60028	2.62611	100	26.1392	3877.3	2078.04
106.023	2.60515	2.61629	100	30.4062	3882.36	2076.52
106.562	2.61282	2.60661	100	43.277	3864.33	2072.48
111.062	2.61028	2.59479	100	57.6786	3861.81	2072.8
114.81	2.61007	2.59978	100	53.2241	3854.43	2069.53
114.946	2.608	2.59394	100	43.7371	3855.45	2063.98
112.697	2.60604	2.58395	100	42.3606	3861.76	2061.6
111.026	2.60514	2.5837	100	52.8272	3867.99	2064.78
113.872	2.60321	2.60594	100	64.5925	3870.45	2070.13
116.584	2.6037	2.57213	100	63.1621	3875.34	2065.29
116.906	2.60608	2.53663	100	65.2251	3852.83	2054.62
117.128	2.60683	2.52183	100	60.8137	3838.47	2049.34
116.757	2.60589	2.52048	100	49.0016	3833.29	2049.11
114.338	2.60536	2.50987	100	35.3737	3824.34	2048.18
110.028	2.60872	2.46434	100	32.7023	3811.91	2042.15
108.818	2.60817	2.47694	100	35.5655	3819.37	2035.45
109.35	2.60406	2.54047	100	34.2008	3828.7	2042.21
109.389	2.60065	2.61039	100	32.5305	3854.27	2061.77
108.539	2.59939	2.66331	100	35.8265	3886.73	2081.9
108.761	2.59842	2.70667	100	47.657	3886.92	2081.32
112.503	2.61105	2.70109	100	52.4684	3878.94	2084.55
114.167	2.61168	2.72675	100	47.7995	3876.96	2092.68
113.604	2.60897	2.78184	100	43.7061	3882.29	2097.65
112.279	2.6047	2.82295	100	40.3984	3889.54	2099.74
111.47	2.60001	2.81673	100	35.3986	3895.2	2101.65
109.97	2.6019	2.80476	100	29.4243	3909.69	2103.1
107.846	2.60596	2.78316	100	31.6528	3882.1	2094.13
108	2.60877	2.76112	100	36.4217	3860.96	2084.05
109.451	2.60786	2.73549	100	36.5289	3849.36	2074.36
110.282	2.6058	2.72386	100	31.7492	3848.17	2068.9
108.569	2.608	2.75164	100	28.3157	3858.21	2072.9
107.109	2.60218	2.72301	100	30.2052	3871.37	2081.8
107.521	2.60297	2.68775	100	31.8553	3890.21	2080.65
108.172	2.60215	2.66293	100	30.614	3877.97	2072.81
108.071	2.60252	2.64325	100	27.5686	3851.25	2064.7
106.915	2.60696	2.62358	100	26.0214	3835.66	2061.17
105.55	2.61148	2.61406	100	31.6357	3841.89	2061.58
107.724	2.61591	2.63152	100	32.5031	3838.02	2062.2
108.486	2.61248	2.62505	100	27.9076	3851.04	2067.99
107.255	2.61167	2.63211	100	31.1159	3863.44	2071.77
106.865	2.61456	2.65527	100	46.8376	3870.11	2072.07
111.308	2.61565	2.66558	100	68.6061	3874.96	2071.16
117.337	2.61614	2.60897	100	60.5031	3867.01	2064.48
116.63	2.61908	2.58473	100	46.0692	3841.5	2056.12
113.493	2.62128	2.60501	100	38.6261	3830.72	2057.85
110.833	2.62579	2.64745	100	34.9758	3835.14	2067.9
109.7	2.63175	2.68744	100	31.266	3850.62	2080.69
108.296	2.6297	2.7123	100	28.7158	3876.24	2089.38
107.317	2.62995	2.70647	100	30.4705	3883.18	2094.5
107.635	2.63224	2.69438	100	31.2284	3880.45	2093.47
108.035	2.63837	2.67524	100	35.13	3879.65	2087.35
108.917	2.64188	2.64694	100	41.0431	3879.49	2079.47
111.043	2.63601	2.61006	100	44.4006	3873.1	2072.71
112.397	2.63445	2.58044	100	38.7625	3863.75	2062.56
111.013	2.62799	2.52499	100	38.6449	3847.85	2050.38
110.588	2.62625	2.47694	100	40.1851	3829.41	2037.29
110.957	2.62366	2.45202	100	44.1375	3812.21	2028.89
111.849	2.61856	2.44242	100	51.4457	3799.83	2027.36
113.585	2.61733	2.41351	100	61.7945	3795.21	2029.3
116.11	2.62201	2.35189	100	55.4973	3800.72	2026.7
115.458	2.62038	2.38488	100	47.0357	3801.27	2026.4
113.506	2.61789	2.43737	100	43.3276	3806.66	2027.82
112.029	2.6196	2.47271	100	44.4458	3815.44	2030.08
112.153	2.62652	2.47907	100	47.3478	3819.34	2031.66
113	2.62669	2.46759	100	49.3675	3803.61	2029.5
113.549	2.62403	2.45337	100	47.7932	3800.34	2029.4
113.36	2.61638	2.4639	100	47.9065	3808.8	2035.51
113.234	2.60766	2.49924	100	50.6332	3826.13	2044.74
113.721	2.60182	2.54375	100	51.7147	3845.34	2052.11
114.688	2.60126	2.57081	100	43.3321	3855.31	2052.4
112.54	2.60241	2.56908	100	33.1798	3834.71	2048.62
109.444	2.61054	2.53668	100	35.3491	3832.54	2047.27
109.165	2.62021	2.5379	100	47.4508	3845.49	2053.53
111.922	2.62421	2.58268	100	62.4915	3865.78	2065.05
116.085	2.62036	2.64514	100	71.4676	3885.38	2075.71
118.587	2.62069	2.6572	100	64.783	3901.17	2076.83
117.456	2.61677	2.63185	100	53.4831	3875.94	2070.27
115.198	2.61497	2.60863	100	45.1761	3866.13	2064.92
112.931	2.61612	2.59959	100	41.2804	3864.47	2064.7
111.485	2.61988	2.60249	100	42.6202	3861.92	2067.2
111.397	2.625	2.60584	100	48.1174	3853.32	2065.68
113.204	2.6286	2.61371	100	42.8605	3850.58	2059.01
112.201	2.62154	2.61805	100	34.5544	3834.72	2060.55
109.816	2.61128	2.64771	100	33.4157	3836.56	2065.25
108.614	2.60403	2.68461	100	35.3076	3854.42	2073.17
109.512	2.60428	2.71598	100	34.9911	3876.62	2084.94
109.587	2.61347	2.76365	100	32.5916	3888.51	2100.06
108.761	2.61449	2.77101	100	45.3386	3915.47	2102.3
111.608	2.62086	2.76343	100	58.8023	3926.28	2101.84
115.116	2.6193	2.76774	100	57.8883	3922.4	2098.17
116.246	2.61451	2.75776	100	45.8669	3912.54	2092.57
113.299	2.61862	2.70006	100	37.3135	3905.42	2088.15
110.374	2.61608	2.7171	100	41.4202	3888.02	2092.18
111.184	2.62193	2.70194	100	53.4079	3878.78	2097
113.836	2.62354	2.68823	100	68.3122	3877.73	2092.82
117.071	2.62163	2.67346	100	78.7076	3862.48	2081.93
119.614	2.61968	2.64876	100	77.6926	3831.24	2069.44
120.203	2.62125	2.6068	100	60.9665	3817.01	2060.55
117.064	2.6169	2.5981	100	47.4467	3794.13	2059.19
113.804	2.61385	2.61647	100	42.7963	3798.86	2064.53
112.017	2.6102	2.63696	100	44.2629	3814.2	2075.26
112.013	2.61026	2.66212	100	47.8739	3838.02	2088.88
113.138	2.61703	2.71845	100	49.1835	3870.6	2103.34
113.76	2.6158	2.87606	100	43.6806	3889.06	2121.16
112.448	2.6172	2.84541	100	43.8057	3878.3	2126.04
112.124	2.61398	2.82123	100	46.3156	3868.08	2117.32
112.653	2.61257	2.81447	100	45.8273	3860.57	2105.69
112.99	2.61472	2.81752	100	41.9814	3859.7	2100.54
111.739	2.61441	2.82785	100	40.3453	3874.9	2106.85
111.267	2.6044	2.87274	100	37.423	3918.87	2123.94
110.426	2.59883	2.92011	100	31.1829	3959.35	2144.28
108.539	2.59952	2.97025	100	29.0821	3968.47	2149.39
107.148	2.60561	2.99937	100	32.153	3947.67	2141.74
107.878	2.61494	2.98928	100	36.839	3914.1	2130.75
110.084	2.62503	2.96384	100	33.6342	3891.49	2119.29
109.184	2.62165	2.93074	100	27.3061	3867.9	2101.22
107.029	2.61895	2.88916	100	20.9991	3858.6	2091.74
104.201	2.61329	2.85419	100	15.3613	3874.62	2100.57
101.067	2.60506	2.85731	100	12.2835	3910.2	2124.59
98.1187	2.59939	2.93412	100	14.3888	3942.82	2147.85
99.4121	2.59923	3.04744	100	20.1208	3939.94	2146.6
102.413	2.59823	2.93214	100	25.5733	3899.21	2122.82
105.188	2.60162	2.82611	100	28.4076	3862.4	2105.27
106.859	2.60711	2.78211	100	28.4973	3842.23	2101.3
107.16	2.61074	2.78298	100	28.3277	3840.84	2107.11
106.478	2.60992	2.77707	100	34.6128	3855.65	2107.33
108.765	2.60831	2.75691	100	42.8186	3856.65	2106.63
111.273	2.6063	2.77833	100	47.6016	3820.25	2105.15
112.981	2.60303	2.8076	100	46.0512	3776.62	2099.28
113.124	2.59938	2.80954	100	40.2828	3752.86	2090.26
111.453	2.59832	2.76391	100	36.3078	3764.74	2083.45
109.859	2.60924	2.72781	100	42.8362	3788.24	2088.9
111.427	2.61046	2.76078	100	53.9199	3813.05	2097.1
114.06	2.61422	2.80188	100	72.0054	3820.25	2088.94
117.485	2.61273	2.77991	100	88.4909	3795.51	2068.74
120.972	2.6077	2.69291	100	93.2308	3741.32	2047.21
122.502	2.62387	2.65977	100	78.4225	3683.16	2035.45
120.211	2.6171	2.54194	100	79.5827	3622.21	2022.86
119.861	2.61375	2.47626	100	84.7161	3547.3	2012.5
120.514	2.60871	2.45913	100	77.9149	3535.09	2029.23
120.167	2.60294	2.48719	100	58.5215	3593.39	2079.91
116.826	2.59908	2.58526	100	35.3284	3696.76	2158.54
110.824	2.58981	2.92766	100	17.8374	3840.88	2244.29
103.363	2.58001	3.33462	100	10.5171	3907.76	2281.12
97.876	2.5746	3.5692	100	9.09565	3923.75	2289.14
95.7747	2.578	3.72014	100	10.5551	3917.34	2290.32
96.7105	2.58748	3.81958	100	12.729	3894.71	2294.29
98.4204	2.59145	3.76275	100	14.6643	3833.93	2291.8
99.7906	2.59325	3.74494	100	13.5801	3844.37	2276.93
99.5946	2.59261	3.69107	100	12.1439	3884.86	2276.65
98.8085	2.5908	3.67036	100	12.8765	3952.85	2269.79
98.7552	2.58886	3.67927	100	14.0507	4010.39	2266.06
99.9064	2.58795	3.68445	100	12.931	4025.25	2280.6
99.2342	2.59033	3.66525	100	9.90245	4055.11	2299.78
97.0814	2.59348	3.59349	100	10.0362	4081.26	2290.24
96.6416	2.60139	3.63409	100	12.8277	4128.81	2278.45
98.1225	2.60294	3.72222	100	16.7318	4141.53	2261.4
100.732	2.59764	3.76504	100	19.3437	4092.53	2243.22
102.923	2.59699	3.68417	100	18.1361	4008.29	2235.82
102.261	2.59485	3.57742	100	17.0943	4006.77	2223.52
101.654	2.59737	3.53144	100	20.1343	4031.76	2217.84
102.698	2.60021	3.48755	100	21.4507	4043.7	2213.51
103.898	2.60193	3.42826	100	19.1859	4049.65	2214.88
103.259	2.60417	3.38541	100	14.8604	4060.93	2223.85
100.251	2.61427	3.48559	100	15.2298	4056.34	2227.41
100.347	2.61721	3.4654	100	15.8334	4097.25	2225.3
100.688	2.62389	3.45797	100	12.6346	4106.7	2243.31
99.2399	2.62105	3.45635	100	9.02384	4078.91	2250.45
96.3206	2.61114	3.43979	100	7.24356	4017	2221.55
94.1696	2.60948	3.38748	100	8.15577	3933.01	2149.6
94.6025	2.61793	3.311	100	14.2706	3877.47	2064.22
98.6599	2.61924	3.06988	100	28.134	3874.07	2042.8
104.847	2.6172	2.76586	100	37.2814	3880.52	2037.75
109.725	2.61502	2.51592	100	37.3556	3888.66	2033.03
110.704	2.61302	2.38748	100	31.1469	3904.1	2026.99
108.09	2.60571	2.33522	100	31.0829	3944.39	2033.78
108.025	2.60205	2.32713	100	35.3468	3995.38	2053.48
109.188	2.58803	2.33255	100	37.1942	4052.77	2053.71
110.076	2.57828	2.34051	100	38.0154	3991.26	2017.08
110.378	2.57965	2.34015	100	37.6576	3820.44	1962.86
110.467	2.59226	2.32938	100	34.8364	3640.33	1930.59
109.704	2.61425	2.35522	100	27.9806	3548.71	1972.19
107.342	2.64291	2.35257	100	23.0502	3554.29	2016.32
105.066	2.65078	2.35066	100	23.4783	3637.39	2045.49
104.516	2.65281	2.36529	100	26.9129	3741.96	2053.59
105.969	2.65408	2.39434	100	29.5314	3819.59	2043.29
107.595	2.633	2.41253	100	27.6154	3863.8	2025.87
106.798	2.63341	2.41482	100	32.8055	3863.28	2028.07
108.194	2.6261	2.36779	100	42.3021	3864.36	2049.28
110.902	2.62356	2.37647	100	46.166	3864.66	2063.9
112.891	2.62558	2.43401	100	44.0696	3873.47	2068.76
112.464	2.62717	2.47952	100	40.5263	3893.19	2070.84
111.385	2.63218	2.47747	100	38.257	3871.33	2064.45
110.651	2.63763	2.49599	100	37.2324	3855.08	2058.09
110.232	2.63799	2.48759	100	39.3157	3864.24	2059.28
110.584	2.63356	2.46522	100	40.4173	3868.83	2064.09
111.262	2.62604	2.44871	100	38.1338	3861.27	2072.4
110.784	2.61769	2.45506	100	33.5137	3868.62	2089.59
109.205	2.60983	2.50265	100	32.7339	3892.25	2099.16
108.689	2.60887	2.53957	100	30.6141	3920.13	2102.91
108.032	2.612	2.58154	100	27.3856	3924.82	2101.92
106.873	2.61884	2.62969	100	26.0009	3909.34	2097.6
105.731	2.62699	2.67133	100	28.8739	3887.85	2092.56
106.788	2.62511	2.66903	100	33.7084	3867.87	2092.39
108.569	2.63388	2.61715	100	30.672	3880.14	2096.11
108.135	2.63769	2.5965	100	26.7364	3902.82	2098.74
106.627	2.64019	2.60847	100	26.4227	3918.92	2100.29
105.816	2.64199	2.62836	100	29.4953	3920.64	2100.31
107.216	2.63972	2.62156	100	31.1352	3910.95	2097.73
108.074	2.63555	2.6345	100	24.4023	3899.89	2092.84
105.837	2.63046	2.63518	100	21.5672	3907.64	2089.84
104.142	2.62562	2.63619	100	21.3685	3916.15	2092.01
103.722	2.61824	2.62879	100	20.9175	3926.74	2097.22
103.863	2.60898	2.6132	100	19.2094	3941.42	2102.25
102.587	2.6089	2.62425	100	20.7936	3950.51	2105.4
103.355	2.6	2.63803	100	24.9062	3940.62	2102.53
105.035	2.59998	2.6567	100	26.463	3920.52	2097.85
106.109	2.60188	2.65748	100	28.8354	3900.29	2094.28
106.786	2.60542	2.64687	100	32.4863	3891.35	2093.13
108.278	2.61408	2.6496	100	34.7908	3901.24	2094.65
109.406	2.61605	2.6583	100	28.4959	3909.28	2101.72
107.501	2.61924	2.66377	100	25.7101	3921.7	2109.51
106.052	2.62008	2.67269	100	27.4427	3931.96	2112.11
106.202	2.62123	2.67861	100	30.486	3934.28	2111.77
107.622	2.62359	2.67519	100	32.2203	3929.1	2110.45
108.377	2.6226	2.66175	100	33.0033	3927.08	2106.11
108.663	2.62513	2.67829	100	36.4478	3923.53	2102.5
109.643	2.62053	2.65221	100	37.9876	3916.02	2098.94
110.341	2.61856	2.61935	100	36.0002	3913.38	2093.74
110.056	2.61811	2.59969	100	33.4005	3912.14	2089.11
108.805	2.61442	2.59743	100	34.696	3903.88	2088.05
109.082	2.61795	2.59604	100	39.7811	3891.22	2086.67
110.602	2.62244	2.58999	100	38.7806	3889.6	2088.11
110.775	2.62205	2.56743	100	34.4539	3891.64	2094.13
109.611	2.62132	2.54216	100	33.2912	3902	2101.26
108.499	2.62319	2.53557	100	37.5883	3920.88	2106.92
109.895	2.62603	2.56967	100	42.6088	3939.24	2111.12
111.566	2.62751	2.58542	100	32.0433	3922.01	2107.47
109.058	2.62258	2.60435	100	24.9282	3913.51	2099.91
106.013	2.61394	2.60553	100	23.2888	3908.1	2095.6
104.581	2.60711	2.58585	100	24.8389	3907.55	2096.18
105.325	2.60815	2.5574	100	25.8765	3914.86	2100.84
105.944	2.62144	2.556	100	24.8133	3926.03	2109.63
105.555	2.62872	2.56876	100	24.3058	3928.96	2115.37
105.27	2.63704	2.59525	100	24.6052	3940.61	2117.3
105.299	2.63815	2.61489	100	25.2749	3950.82	2114.46
105.587	2.63346	2.62238	100	26.7293	3954.68	2109.05
105.963	2.63479	2.62911	100	30.2983	3955.74	2105.41
107.363	2.62872	2.60367	100	36.6432	3944.63	2092.47
109.458	2.62429	2.57155	100	41.5651	3908.71	2082.44
111.184	2.61607	2.53579	100	41.1435	3886	2077.78
111.612	2.60869	2.50228	100	37.5038	3881.74	2076.58
110.506	2.60663	2.47702	100	34.8969	3885.82	2075.64
109.292	2.6045	2.46389	100	37.4171	3875.97	2072.76
110.043	2.60855	2.48219	100	42.9917	3868.13	2071.53
111.531	2.60789	2.47024	100	49.2572	3853.9	2069.98
113.234	2.61009	2.45569	100	51.7239	3856.18	2073.8
114.327	2.61302	2.45824	100	48.948	3878.39	2083.21
113.906	2.60763	2.4841	100	43.3115	3905.55	2093
112.195	2.6055	2.5353	100	46.3795	3923.25	2095.96
112.688	2.60548	2.54786	100	48.3747	3916.61	2095
113.302	2.60487	2.56852	100	43.3792	3907.38	2093.93
112.518	2.60354	2.58775	100	37.8147	3912.56	2094.63
110.43	2.60111	2.59486	100	36.8482	3931.05	2099.5
110.086	2.5952	2.6061	100	36.2901	3926.95	2112.95
109.899	2.59679	2.63733	100	30.5581	3928.88	2113.84
108.249	2.62179	2.64981	100	30.1924	3931.24	2101.21
107.566	2.62505	2.63792	100	32.4206	3940.03	2083.88
108.263	2.61335	2.61421	100	33.5363	3936.25	2069.11
109.125	2.62132	2.60285	100	30.929	3893.06	2062.73
108.118	2.63002	2.63083	100	29.8732	3829.71	2073.83
107.646	2.63282	2.65022	100	35.0875	3801.68	2092.24
108.939	2.63563	2.62998	100	40.9612	3813.46	2099.74
110.908	2.63502	2.60215	100	41.0603	3848.95	2099.9
111.779	2.63103	2.59759	100	34.1607	3889.15	2100.08
109.636	2.63158	2.62335	100	27.5174	3918.7	2105.89
107.131	2.62969	2.6492	100	29.5875	3930.18	2110.9
107.26	2.62833	2.67333	100	32.6911	3932.09	2107.5
108.323	2.62518	2.69136	100	33.5843	3925.67	2097.81
109.006	2.62341	2.68167	100	32.8974	3914	2086.78
108.699	2.62667	2.63062	100	32.8615	3898.62	2079.41
108.645	2.62872	2.59239	100	33.5719	3869.94	2075.92
108.871	2.62613	2.57427	100	33.0968	3862.84	2070.69
108.804	2.62065	2.54694	100	32.5986	3863.47	2064.58
108.615	2.61856	2.53814	100	33.5255	3869.08	2058.99
108.713	2.62211	2.55386	100	38.4557	3873.37	2056.47
109.677	2.62738	2.56154	100	50.2684	3865.94	2060.16
113.215	2.62689	2.46833	100	54.3261	3860.47	2061.6
114.665	2.62378	2.53567	100	61.2776	3862.89	2058.43
116.053	2.61676	2.60696	100	67.1215	3855.49	2057.95
117.43	2.61346	2.65768	100	67.1183	3853.54	2060.49
117.953	2.61844	2.69671	100	61.102	3870.23	2064.26
116.411	2.61557	2.66808	100	63.6869	3871.13	2069.71
116.831	2.62697	2.66062	100	70.3913	3862.66	2062.65
117.957	2.63117	2.611	100	73.9381	3868.95	2054.7
118.833	2.63331	2.56913	100	69.4074	3874.92	2053.18
118.503	2.63525	2.56208	100	56.4356	3875.3	2056.88
116.18	2.63306	2.5826	100	40.0091	3876.3	2057.1
111.784	2.61692	2.61979	100	37.3313	3862.88	2051.62
110.382	2.60505	2.60829	100	37.8837	3860.19	2050.04
110.296	2.58649	2.58163	100	36.9958	3866.74	2048.66
110.236	2.5714	2.5723	100	38.3966	3871.46	2048.63
110.054	2.57015	2.59149	100	46.3021	3868.27	2051.68
112.073	2.57844	2.601	100	60.1536	3870.2	2057.52
115.44	2.59235	2.55892	100	62.6136	3865.26	2047.83
116.63	2.60664	2.51506	100	57.9224	3854.83	2044.27
116.023	2.61414	2.48393	100	50.5336	3846.04	2040.87
114.348	2.61413	2.47262	100	45.8484	3841.43	2030.33
112.605	2.61152	2.47689	100	49.6037	3838.1	2011.11
113.18	2.61389	2.44953	100	69.4222	3821.88	2020.01
117.05	2.62063	2.48167	100	71.5154	3806.12	2034.01
118.501	2.62609	2.52181	100	56.5381	3811.82	2037.55
116.2	2.63095	2.56924	100	40.4678	3848.52	2053.32
111.634	2.63356	2.65405	100	34.084	3916.24	2091.85
109.309	2.62595	2.83862	100	31.561	4001.7	2123.48
108.397	2.62411	2.97755	100	24.7522	4091.13	2112.3
105.985	2.61664	2.57633	100	23.7337	4076.28	2077.94
104.894	2.61831	2.30759	100	32.7951	3966.41	2041.6
107.012	2.62607	2.42733	100	50.6846	3819.28	2022.44
112.606	2.62896	2.78321	100	70.3289	3705.99	2030.34
117.704	2.63199	2.5902	100	71.9274	3705.99	2041.65
118.49	2.63547	2.48177	100	60.628	3751.48	2046.22
116.811	2.6366	2.45501	100	48.9003	3795.3	2047.56
114.073	2.6366	2.45909	100	43.1561	3817.31	2047
111.936	2.63539	2.45277	100	45.9932	3821.33	2046.3
112.181	2.63051	2.42668	100	55.4196	3837.19	2047.7
114.644	2.63092	2.45827	100	58.4406	3831.81	2047.48
115.678	2.63225	2.45449	100	57.5685	3832.81	2045.22
115.723	2.63319	2.44475	100	54.0702	3825.19	2043.58
115.057	2.62955	2.4553	100	50.2872	3817.22	2044.66
114.022	2.62075	2.49134	100	49.0575	3820.24	2048.99
113.457	2.62387	2.48953	100	53.6364	3818.2	2052.94
114.471	2.6203	2.51439	100	53.6953	3830.45	2056.86
114.754	2.62038	2.50287	100	49.6311	3839.86	2056.95
114.021	2.61994	2.49886	100	45.4096	3836.36	2055.49
112.774	2.61872	2.51317	100	42.061	3823.77	2053.99
111.975	2.62191	2.51241	100	37.2536	3818.53	2052.39
110.461	2.62831	2.54958	100	35.4711	3818.68	2053.49
109.712	2.62504	2.55965	100	41.172	3822.36	2057.08
110.853	2.62069	2.54921	100	49.5482	3827.83	2060.39
113.132	2.61991	2.53826	100	55.0579	3828.88	2062.84
115.063	2.62414	2.54387	100	55.2169	3824.87	2064.23
115.051	2.63022	2.56234	100	56.3838	3834.35	2062.99
115.308	2.63136	2.58987	100	60.5098	3841.76	2067.25
116.07	2.62937	2.60411	100	55.6759	3846.95	2070.8
115.57	2.6238	2.59276	100	47.5958	3846.26	2069.49
113.624	2.61956	2.57047	100	40.8584	3836.54	2063.11
111.537	2.6242	2.56674	100	37.6693	3818.09	2054.96
110.415	2.62945	2.5436	100	39.8682	3815.16	2049.96
110.848	2.63759	2.51638	100	46.7413	3810.58	2045.88
112.462	2.63698	2.49116	100	50.1642	3799.02	2042.15
113.812	2.63136	2.47977	100	53.2574	3785.45	2040.14
114.301	2.62684	2.49846	100	61.6623	3774.68	2042.19
115.708	2.62553	2.56951	100	79.9684	3765.5	2051.81
119.191	2.62944	2.62327	100	72.1153	3786.4	2063.35
118.898	2.62665	2.634	100	56.7871	3810.1	2073.84
116.127	2.62129	2.64201	100	49.8919	3827.07	2077.93
113.684	2.61523	2.65424	100	52.0736	3838.59	2076.79
114.21	2.60947	2.6533	100	54.1742	3852.29	2075.68
114.814	2.6121	2.62434	100	52.8805	3868.48	2076.33
114.61	2.61603	2.57512	100	53.8913	3848.69	2067.53
114.715	2.61849	2.53003	100	53.2573	3828.61	2053.68
114.716	2.61867	2.52744	100	52.7752	3799.56	2044.56
114.467	2.61838	2.58243	100	52.6633	3770.43	2047.11
114.682	2.62268	2.66669	100	48.9466	3786.77	2061.9
113.776	2.61964	2.61467	100	35.825	3816.74	2073.61
110.451	2.61796	2.58221	100	29.1166	3833.91	2074.97
107.643	2.61749	2.5811	100	29.4159	3844.64	2070.84
106.975	2.61932	2.60129	100	33.26	3847.59	2067.69
108.574	2.62378	2.61816	100	36.1522	3839.02	2069.78
109.63	2.62518	2.59338	100	38.1974	3822.43	2069.73
110.332	2.62201	2.57683	100	42.3382	3809.11	2060.11
111.439	2.62334	2.54496	100	44.7233	3806.44	2051.73
112.328	2.62155	2.50997	100	45.5782	3799.13	2043.28
112.653	2.61386	2.48589	100	45.7094	3785.72	2034.5
112.685	2.60649	2.48291	100	45.7171	3784.34	2028.44
112.735	2.60616	2.53993	100	40.9028	3785.71	2033.62
111.61	2.61272	2.62524	100	35.0689	3787.76	2044.88
109.845	2.62299	2.682	100	33.836	3791.06	2056.99
108.857	2.63089	2.68812	100	40.3985	3799.99	2068.26
110.1	2.63246	2.65087	100	54.7714	3814.51	2077.55
114.134	2.6341	2.61969	100	70.9762	3815.34	2080.48
117.603	2.62857	2.63306	100	74.3682	3816.99	2074.43
118.896	2.62631	2.62231	100	71.3056	3809.63	2066.89
118.642	2.62381	2.5845	100	68.4303	3801.26	2061.87
117.917	2.62299	2.54002	100	71.8508	3796.53	2058.45
117.973	2.62998	2.52158	100	85.2569	3794.59	2051.78
120.337	2.62489	2.51321	100	97.9212	3790.09	2043.78
123.282	2.62237	2.4949	100	97.1101	3787.05	2037.47
123.406	2.61669	2.47304	100	85.827	3779.22	2031.79
121.397	2.61645	2.46915	100	81.7114	3773.12	2028.77
119.733	2.62733	2.49484	100	93.8403	3774.17	2030.95
121.902	2.63775	2.52742	100	99.7053	3775.93	2040.01
124.593	2.63327	2.52113	100	99.9	3778.53	2046.81
125.284	2.63543	2.5364	100	90.9855	3786.58	2050.83
123.365	2.64284	2.54297	100	79.3163	3803.23	2052.92
120.242	2.64347	2.53897	100	70.5043	3827.36	2054.46
118.412	2.62578	2.54243	100	66.7907	3853.13	2056.46
117.847	2.63333	2.52602	100	55.548	3864.49	2054.89
115.676	2.6211	2.50328	100	54.6896	3860.31	2049.02
114.938	2.62781	2.50658	100	57.404	3851.41	2043.45
115.401	2.63699	2.51741	100	58.8014	3839.39	2042.36
115.995	2.63694	2.5108	100	57.3956	3829.31	2046.04
115.6	2.64794	2.47372	100	57.365	3835.24	2048.12
115.591	2.64189	2.47203	100	56.9486	3828.33	2039.7
115.516	2.64012	2.43902	100	56.4277	3818.39	2030.33
115.404	2.63762	2.40231	100	65.6389	3811.38	2020.18
116.461	2.63655	2.36535	100	83.2834	3806.57	2010.04
119.832	2.64079	2.32329	100	98.333	3799.35	2001.71
123.029	2.6398	2.31295	100	84.9612	3786.57	2000.59
121.304	2.63904	2.33899	100	65.9153	3781.76	2006.25
118.072	2.63596	2.37067	100	55.5529	3788.04	2013.78
115.451	2.63506	2.3949	100	56.2768	3800.41	2021.4
114.876	2.63679	2.40588	100	64.8324	3814.18	2027.44
116.8	2.63459	2.40552	100	72.9417	3827.24	2029.99
118.455	2.62934	2.41134	100	62.0896	3818.2	2029.17
117.058	2.62817	2.39555	100	53.3662	3810.13	2024.72
115.037	2.63077	2.37949	100	59.533	3803.03	2020.9
115.121	2.63605	2.37494	100	77.4331	3798.51	2019.35
118.684	2.64081	2.38324	100	91.7603	3797.87	2020.11
122.027	2.63532	2.38627	100	70.202	3798.88	2022.39
118.976	2.63103	2.39514	100	50.3085	3800.24	2024.66
114.701	2.62673	2.3994	100	43.6535	3796.81	2026.58
112.193	2.6247	2.4074	100	45.6598	3789.68	2025.85
112.338	2.623	2.41312	100	51.3403	3780.11	2022.7
113.8	2.61583	2.39596	100	58.0712	3769.46	2020.25
115.365	2.61444	2.38499	100	68.5292	3771.57	2019.53
117.417	2.61311	2.39988	100	75.1275	3773.93	2020.97
118.895	2.61945	2.40365	100	72.0209	3772.91	2022.41
118.896	2.62819	2.39879	100	61.3416	3768.69	2021.43
117.028	2.63321	2.39989	100	48.3441	3761.48	2017.9
113.998	2.63911	2.41496	100	38.1963	3747.53	2017.94
111.095	2.63698	2.42288	100	33.5424	3756.29	2020.65
109.225	2.63846	2.44419	100	31.6303	3773.64	2026.29
108.305	2.63826	2.46421	100	31.8582	3787.21	2032.19
108.193	2.63547	2.46429	100	35.2915	3791.82	2035.62
108.867	2.6332	2.43221	100	43.2204	3789.9	2034.57
111.538	2.62507	2.41481	100	46.6808	3787.41	2029.28
112.745	2.62952	2.39335	100	46.4079	3801.79	2022.11
112.939	2.63368	2.36048	100	55.1584	3773.66	2013.11
114.206	2.63777	2.31331	100	69.2146	3732.43	2001
117.412	2.64291	2.25571	100	78.5534	3707.42	1985.41
119.962	2.64496	2.20205	100	70.0644	3680.5	1968.27
118.537	2.64588	2.17433	100	67.7912	3671.58	1959.59
117.861	2.63725	2.14511	100	80.3658	3670.93	1951.62
119.284	2.62688	2.10485	100	93.434	3660.95	1940.02
122.01	2.62168	2.05721	100	99.9	3642.75	1924.55
124.13	2.62502	2.01331	100	99.9	3629.48	1908.52
125.592	2.62813	1.97598	100	99.9	3628.52	1899.94
127.919	2.62263	1.96805	100	99.9	3619.94	1896.49
128.057	2.62029	1.99961	100	89.4411	3621.28	1899.83
124.79	2.6225	2.07022	100	69.3265	3634.31	1913.17
118.916	2.62783	2.17132	100	48.0897	3659.51	1938.39
113.694	2.63377	2.28702	100	41.7881	3700.45	1974.67
111.95	2.64526	2.37539	100	42.3787	3760.18	2005.62
111.716	2.64344	2.44044	100	47.4921	3812.9	2035.24
112.767	2.64292	2.46599	100	57.6693	3849.73	2052.09
114.908	2.63936	2.4471	100	71.8293	3863.21	2053.12
117.824	2.62599	2.38755	100	85.629	3848.69	2040.57
120.676	2.63132	2.29483	100	83.5955	3803.2	2014.05
120.638	2.62926	2.26977	100	65.3063	3766.27	1997.84
117.958	2.62948	2.28475	100	52.7656	3753.27	1996.04
114.941	2.626	2.31595	100	48.1647	3761.16	2004.17
113.32	2.62127	2.35214	100	49.009	3778.99	2017.42
113.484	2.62909	2.3991	100	50.5635	3790.54	2032.41
113.889	2.62589	2.45629	100	51.3229	3803.34	2043.22
114.119	2.62637	2.50807	100	53.1678	3818.16	2058.11
114.497	2.62261	2.54656	100	53.4435	3829.95	2070.22
114.728	2.61727	2.57168	100	50.282	3830.7	2076.56
114.256	2.61504	2.58756	100	44.6651	3814.32	2077.93
112.476	2.61274	2.60012	100	45.6289	3783.22	2081.4
112.615	2.61552	2.65352	100	47.9585	3741.66	2087.41
113.155	2.62147	2.69189	100	47.4355	3725.41	2096.1
113.257	2.61959	2.74414	100	50.4452	3733.58	2105.65
113.474	2.61313	2.80248	100	58.654	3762.66	2113.86
115.399	2.61699	2.82228	100	67.2098	3804.67	2118.74
117.418	2.60698	2.83344	100	60.5521	3785.25	2120.81
116.581	2.61141	2.87146	100	49.0587	3787.55	2124.15
114.157	2.61522	2.90934	100	40.6695	3808.1	2125.45
111.602	2.6199	2.92062	100	36.4508	3819.12	2127.25
110.028	2.62854	2.90143	100	34.9846	3811.69	2132.18
109.484	2.63584	2.90159	100	34.2465	3843.52	2138.61
109.22	2.63855	2.9829	100	34.1146	3830.29	2152.67
109.127	2.63156	3.04323	100	33.9808	3849.11	2166.14
109.082	2.62256	3.08274	100	32.3832	3865.98	2174.65
108.721	2.61393	3.11257	100	29.635	3869.71	2178.11
107.664	2.60572	3.14691	100	27.8779	3873.7	2179.93
106.719	2.61959	3.18687	100	32.5454	3898.7	2183.29
108.153	2.62204	3.20016	100	39.3088	3911.68	2185.9
110.271	2.62363	3.19599	100	41.1824	3911.59	2185.41
111.46	2.62515	3.19521	100	38.782	3910.35	2182.7
110.947	2.62694	3.21446	100	34.408	3914.93	2180.73
109.551	2.63236	3.25598	100	29.9799	3916.91	2184.58
107.95	2.63183	3.25036	100	29.3085	3927.4	2186.82
107.393	2.6253	3.24748	100	31.6275	3934.16	2185.98
107.944	2.61911	3.25209	100	33.1197	3943.67	2183.48
108.757	2.61944	3.24324	100	33.5349	3952.61	2180.94
108.836	2.62796	3.2024	100	34.699	3952.09	2179.82
109.188	2.62501	3.20322	100	37.1146	3936.26	2180.43
109.949	2.62683	3.20477	100	37.8542	3924.17	2179.93
110.33	2.6256	3.18362	100	36.4011	3903.24	2177.71
110.062	2.62535	3.14779	100	34.2899	3895.96	2176.26
109.309	2.62881	3.1117	100	34.3983	3914.12	2175.74
108.747	2.63391	3.08724	100	40.5177	3945.31	2172.18
110.747	2.63932	2.97138	100	49.5905	3956.05	2162.35
113.136	2.64958	2.87791	100	47.3885	3949.53	2146.53
113.418	2.65121	2.79621	100	40.4255	3943.68	2124.7
111.651	2.64788	2.71749	100	37.7799	3915.16	2100.44
109.78	2.64656	2.63745	100	46.559	3843.04	2078.09
112.1	2.63433	2.56557	100	63.0986	3778.74	2059.31
115.918	2.63446	2.59083	100	68.8773	3760.09	2055.61
117.763	2.63665	2.61212	100	71.2305	3762.51	2062.37
118.374	2.63812	2.60798	100	72.545	3789.09	2070.92
118.615	2.63564	2.58427	100	70.4007	3826.27	2075.1
118.74	2.62604	2.56661	100	58.7894	3839.51	2073.1
116.395	2.62473	2.55178	100	51.0904	3812.33	2061.24
114.481	2.62233	2.53971	100	53.2252	3798.75	2049.88
114.389	2.62683	2.52618	100	55.3774	3786.16	2040.55
115.092	2.6346	2.50323	100	54.6966	3779.06	2034.78
115.128	2.63823	2.4753	100	52.4447	3782.64	2033.99
114.403	2.63191	2.48531	100	54.0989	3787.69	2039.74
114.746	2.63113	2.5031	100	67.5907	3785.55	2038.59
117.013	2.62908	2.48199	100	81.0652	3789.67	2032.59
119.604	2.63548	2.45226	100	85.1799	3797	2025.29
120.974	2.64331	2.4301	100	78.6482	3802.87	2019.69
120.149	2.63454	2.41383	100	67.3691	3802.72	2017.46
118.158	2.63503	2.41154	100	55.1356	3794.55	2015.45
115.617	2.63118	2.40959	100	53.0198	3781.29	2012.38
113.494	2.63169	2.41432	100	54.2504	3775.88	2012.05
111.945	2.63053	2.42073	100	55.8139	3779.9	2014.73
111.403	2.62618	2.42263	100	57.8077	3789.83	2018.77
113.369	2.63519	2.4182	100	64.9438	3798.3	2020.72
116.545	2.63588	2.42475	100	63.4072	3797.9	2019.53
117.001	2.64135	2.40669	100	70.7739	3791.87	2014.96
117.866	2.64296	2.37581	100	85.514	3778.14	2008.68
120.133	2.64153	2.34159	100	92.6175	3760.41	2000.39
122.471	2.64396	2.31038	100	75.6581	3745.13	1989.41
119.81	2.65043	2.29047	100	60.7938	3732.42	1981.38
116.939	2.64491	2.27834	100	57.7796	3726.04	1981.14
115.751	2.64239	2.2677	100	70.7844	3724.4	1980.66
117.304	2.6403	2.24895	100	88.5871	3722.57	1976.05
121.627	2.63827	2.21962	100	99.9	3716.4	1966.53
127.383	2.64478	2.19015	100	99.7718	3704.79	1955.05
125.157	2.63837	2.22814	100	66.9639	3715.59	1964.41
119.187	2.63951	2.32688	100	53.2536	3729.85	1985.72
115.023	2.64044	2.3743	100	52.1511	3752.45	2005.73
114.106	2.64389	2.36578	100	52.5095	3774.68	2018.15
114.834	2.65369	2.35501	100	45.3749	3783.36	2023.08
112.938	2.65205	2.37955	100	40.7816	3779.44	2027.6
111.563	2.64594	2.39745	100	48.0744	3792.67	2032.43
112.767	2.64005	2.39895	100	54.5582	3781.49	2029.05
114.632	2.63606	2.37039	100	55.1305	3764.19	2021.09
115.322	2.63318	2.32823	100	52.0381	3750.92	2013.26
114.187	2.62834	2.32235	100	55.497	3731.62	2008.95
114.85	2.62317	2.31422	100	81.22	3723.46	2010.5
118.963	2.62087	2.30803	100	95.281	3739.39	2012.45
122.316	2.62161	2.31286	100	88.7501	3746.3	2016.48
122.432	2.62577	2.33257	100	72.168	3746	2022.04
119.083	2.63239	2.36422	100	62.1825	3749.54	2028.22
116.599	2.63625	2.39154	100	68.2854	3747.9	2036.34
117.594	2.6428	2.45287	100	72.0268	3774.96	2049.78
118.424	2.64176	2.50484	100	71.8527	3799.84	2063.49
118.608	2.64117	2.55761	100	70.5137	3818.59	2071.81
118.335	2.64146	2.60059	100	67.5172	3831.38	2073.85
118.057	2.6354	2.60448	100	59.9516	3838.4	2074.13
116.403	2.63876	2.61958	100	61.7815	3813.23	2079.52
116.467	2.63248	2.68926	100	73.8854	3795.19	2087.16
118.261	2.6372	2.72286	100	75.6775	3777.23	2093.56
119.44	2.64467	2.72574	100	66.5158	3770.56	2097.08
118.081	2.64485	2.72937	100	52.8928	3781.85	2097.98
115.111	2.64625	2.75235	100	42.3785	3793.8	2099.54
112.345	2.62102	2.80692	100	32.5711	3809.24	2106.89
109.194	2.61125	2.8538	100	31.9282	3827.59	2120.74
108.121	2.60921	2.87998	100	34.1789	3849.22	2127.85
108.98	2.61287	2.89787	100	31.5705	3853.62	2126.96
109.148	2.62428	2.93272	100	19.1134	3821.62	2127.86
103.61	2.62527	2.9621	100	14.4037	3868.66	2143.73
100.442	2.62291	2.99347	100	18.5675	3843.2	2153.18
101.547	2.62307	3.03227	100	24.3076	3864.33	2158.54
104.544	2.62445	3.05793	100	28.0541	3888.07	2160.59
106.752	2.62393	3.04933	100	29.3888	3866.21	2160.15
107.126	2.61836	2.99731	100	32.2869	3820.69	2158.46
108.224	2.61546	3.03336	100	37.8572	3745.9	2159.32
109.931	2.61347	3.06756	100	39.5149	3715.59	2164.37
110.859	2.61646	3.10324	100	42.478	3734.27	2174.27
111.439	2.6225	3.14712	100	47.3131	3786.09	2186.1
112.854	2.62663	3.19676	100	50.0189	3842.13	2195.06
114.047	2.62778	3.1911	100	38.0796	3873.32	2197.82
111.135	2.62621	3.1723	100	30.8353	3897.98	2196.93
108.4	2.62372	3.17821	100	31.3896	3914.22	2199.78
107.773	2.62123	3.1979	100	35.6555	3924.42	2202.95
109.289	2.62088	3.20516	100	38.2214	3926.08	2200.66
110.75	2.62617	3.16731	100	34.3333	3908.26	2187.47
109.488	2.62428	3.10545	100	27.7355	3834.9	2176.54
107.216	2.62082	3.08796	100	22.0732	3815.89	2176.43
104.663	2.62143	3.11277	100	18.907	3820.41	2184.11
102.719	2.62349	3.15219	100	18.9477	3832.11	2194.08
102.218	2.6217	3.17293	100	21.3359	3843.31	2200.29
103.711	2.61604	3.16743	100	21.107	3854.77	2199.51
103.722	2.61129	3.18568	100	19.2458	3855.01	2200.75
102.95	2.61232	3.19176	100	20.726	3865.31	2200.62
103.141	2.61663	3.17304	100	24.946	3873.61	2196.61
104.906	2.61998	3.12943	100	30.4739	3867.45	2188.1
107.327	2.61803	3.07338	100	35.7476	3841.62	2176.94
109.289	2.61656	3.03293	100	38.9102	3822.21	2169.71
110.473	2.62266	3.00796	100	37.1083	3822.92	2167.32
110.32	2.62148	2.98673	100	34.2596	3835.86	2166.82
109.373	2.61691	2.98018	100	30.4581	3844.43	2168.79
108.196	2.614	2.99698	100	25.0347	3838.19	2173.87
106.099	2.6003	3.01651	100	19.0491	3834.6	2179.22
103.244	2.60784	3.03966	100	20.2415	3861.92	2175.16
103.066	2.60739	3.03697	100	28.2409	3878.64	2174.15
105.721	2.6142	3.01074	100	37.627	3869.41	2175.53
109.623	2.6248	2.98098	100	42.4342	3842.68	2176.17
112.019	2.62097	2.97885	100	38.2443	3825.55	2172.59
110.823	2.63434	3.02521	100	31.4793	3844.86	2170.43
108.653	2.63008	3.07836	100	31.3111	3858.54	2175.94
108.025	2.62709	3.12504	100	33.0538	3865.57	2189.9
108.563	2.62323	3.15065	100	30.5538	3871.42	2202.3
108.478	2.61681	3.1593	100	21.7424	3876.1	2205.71
104.799	2.61944	3.19516	100	14.2987	3863.43	2206.33
100.691	2.61398	3.28056	100	15.2252	3851.22	2206.16
100.232	2.61632	3.31919	100	22.3188	3828.39	2211.34
103.044	2.61186	3.33351	100	30.4884	3851.64	2232.93
107.082	2.60625	3.3346	100	34.159	3904.63	2252
109.456	2.61375	3.32303	100	29.5574	3920.96	2237.42
107.877	2.60523	3.30632	100	23.0604	3878.22	2223.83
105.225	2.6073	3.29911	100	24.5222	3945.43	2228.26
105.051	2.61077	3.24808	100	31.1983	3977.43	2231.58
107.191	2.61389	3.17154	100	36.5491	3941.37	2216.43
109.872	2.6151	3.11718	100	38.1132	3859.57	2181.16
110.201	2.61108	3.1502	100	41.666	3793.34	2147.58
111.304	2.60666	3.14921	100	41.9083	3840.47	2182.9
111.6	2.60711	3.10337	100	32.9844	3871.81	2200.09
109.398	2.61156	3.06536	100	24.0631	3880.23	2197.86
105.693	2.61603	3.07441	100	21.5037	3894.55	2199.87
103.217	2.61514	3.12019	100	30.1638	3944.7	2221.99
105.951	2.60367	3.00902	100	58.6845	3972.16	2182.33
113.834	2.59197	2.49132	100	71.9315	3877.99	2125.2
118.016	2.59434	2.37981	100	53.3321	3805.26	2077.22
115.597	2.59973	2.58395	100	27.4887	3749.57	2056.32
107.67	2.60702	2.85737	100	12.4414	3723.44	2071.81
99.254	2.63066	2.95869	100	7.81556	3778.26	2123.81
95.4807	2.6259	3.08136	100	9.09433	3872.05	2178.57
95.6756	2.63458	3.18381	100	11.3764	3912.57	2201.34
97.2852	2.63721	3.2102	100	11.027	3919.46	2204.24
97.8383	2.63928	3.22103	100	8.13684	3904.75	2200.37
95.76	2.64767	3.28558	100	4.85107	3881.05	2199.46
92.0844	2.63776	3.33474	100	4.5936	3873.95	2200.16
91.5674	2.6322	3.35156	100	8.32696	3886.28	2192.54
94.2779	2.62818	3.32485	100	14.4085	3905.22	2205.37
98.5814	2.62669	3.23708	100	20.184	3917.58	2218.4
102.637	2.62642	3.12995	100	23.7	3914.95	2214.2
104.884	2.62381	3.09009	100	24.8874	3897.63	2190
105.169	2.61872	3.04398	100	35.5546	3897.02	2203.18
108.632	2.6179	2.87844	100	80.3325	3927.28	2183.3
117.655	2.62029	2.54091	100	99.9	3830.61	2134.21
127.706	2.62168	2.20232	100	96.6253	3664.58	2073.81
131.719	2.61732	2.11018	100	80.3656	3523.17	2024.78
121.935	2.60354	2.52413	100	27.2145	3438.27	2013.65
108.695	2.606	2.84315	100	17.6143	3570.6	2071.59
102.154	2.60741	3.06879	100	14.8851	3769.87	2161.58
100.107	2.61038	3.28597	100	13.8186	3901.52	2230.81
99.8148	2.60856	3.48048	100	12.5446	3925.42	2254.65
99.0676	2.59278	3.56834	100	10.9588	3913.49	2248.93
97.7587	2.59253	3.57007	100	8.66441	3899.44	2252.73
95.9529	2.58419	3.54112	100	7.98312	3895.63	2265.57
95.0365	2.58038	3.54686	100	9.7726	3879.93	2274.04
95.874	2.57324	3.55024	100	14.4112	3864.47	2276.99
98.7214	2.5618	3.53333	100	19.673	3864.21	2277.41
102.987	2.56714	3.56147	100	18.9411	3884.08	2279.96
102.65	2.57401	3.56448	100	12.4371	3904.03	2281.61
99.3064	2.58621	3.53119	100	11.0912	3920.71	2285.57
97.4993	2.59141	3.51339	100	12.5402	3913.55	2286.09
[truncated: 3,925 more rows]
